# Supplementary material for: Single-Cell Regulatory Network Inference and Clustering Identifies Cell-Type Specific Expression Pattern of Transcription Factors in Mouse Sciatic Nerve
Source: Front Cell Neurosci. 2021 Dec 8;15:676515. doi: 10.3389/fncel.2021.676515 (PMC8693779; doi:10.3389/fncel.2021.676515)
Supplement: Supplementary Table 1 — Percentage of expressed cells and average expression level for the identified 238 TFs in each cell type of intact mouse sciatic nerve. [file Table_1.XLSX]

## Sheet: 238 TF acitivities AUC
	TGAGCCCCTTCN	TGCGTACACCCA	TCAGCAGGGTTG	CAGTTTAACCCT	TACAAGAGTAGA	CAACCACGGGGT	TGCTGCTCTCTA	AGTCTTGTTGCC	ACTATGAAGGCN	GCGACTTGTGTC	CGTAATTCTCTG	TAGAAATAATAT	ACTGATTTCAAA	CTCTTGCATAGC	TTCCCTCCCTCG	CACGACCGGATC	CGTGTTCATTGG	AGAAGTTGGATG	CTGTACTGCCTC	ATCTGCCCCACC	AGCAATGACACT	ACTAATTTCGCT	CCTTCCTGATCC	CCCTATGCACCT	GATCCTGTTAGN	GCTCTTGCGCTN	AATGAAATCCGT	GAGCATTATCGC	AAGTTCGCTATT	TTCGTTATCATG	TTCTAAGAAGGC	CCACATTAGCCG	AATTCATGAATG	GACATGCGTAAT	CATCCGCCCGCG	CTGAGATATATG	CGATAATAGCAT	AGGTGCCCCCTG	TCCTTCGTGTTG	TGGGCAGTGTGC	ATGAGGGCACGT	TTGGCCAGGGCC	TTTAGTGACAAG	CAATCTCTGTTC	AGGAACATCATC	TTCGAACCGCCT	CGGCCGCCGGAC	CGTCGTGATCAG	TAAAATGGTTAC
Ahr (12g)	0	0	0	0	0	0	0	0	0	0	0	0	0	0	0	0	0	0	0.0636596	0	0	0	0	0	0	0	0	0	0	0	0	0	0	0	0	0.0127959	0	0	0	0	0	0	0	0	0	0	0	0	0
Pou3f1 (14g)	0	0	0.03248	0.0393614	0.0503716	0.028076	0	0	0.0473438	0.0487201	0.044316	0	0.0335811	0.0272502	0.0385356	0.0283512	0.0448665	0.0495458	0.401046	0	0	0	0	0	0	0	0	0	0.0305533	0.061657	0	0	0	0	0.0382604	0	0	0	0.029177	0.0239472	0	0	0	0	0.0184421	0.014038	0.0112854	0	0
Foxd3 (40g)	0	0	0	0	0.00131846	0.0165314	0	0	0	0	0	0	0	0	0.0141988	0	0	0.00334686	0.0597363	0	0	0	0	0	0.00821501	0.00912779	0.0015213	0	0.00131846	0.0125761	0	0	0.0128803	0.0118661	0	0	0	0	0	0	0.0163286	0	0.00851927	0	0.0187627	0.00517241	0.00192698	0	0
Sox2 (96g)	0.00147788	0	0	0.00963005	0.00514874	0	0	0.0112986	0	0	0.00676964	0.00295576	0.000381388	0.00371854	0	0.00614989	0.00953471	0	0.139397	0.00924867	0	0	0.00996377	0.00600686	0	0.00600686	0.0106789	0.00119184	0	0.00958238	0.01168	0	0.0106789	0.00510107	0.00238368	0.00190694	0	0	0	0.0104882	0	0.00290809	0.016495	0.00219298	0.00824752	0	0.00819985	0.00481503	0.00824752
Sox10 (153g)	0	0.00171999	0.00282078	0.0193326	0.0138631	0.00491916	0	0.0171999	0.0106983	0.00608875	0.0192294	0.0104919	0.00419677	0.0143791	0.00615755	0.0155487	0.0124871	0.00619195	0.164912	0.0146887	0.00595115	0	0.0144479	0.0114551	0	0.00309598	0.00756794	0.000859993	0.0153079	0.0132783	0.0144135	0	0.0177159	0.0182663	0.0152047	0.000963192	0	0	0.00364637	0.0190918	0	0	0.0115583	0.00794634	0.0126935	0.00175439	0.0195046	0.00571035	0.0153079
Sox6_extended (60g)	0	0	0	0	0.00761099	0	0	0	0	0	0	0	0	0	0.00514447	0	0.0140944	0	0.0410148	0	0.0127555	0	0	0	0	0.0223397	0.0110641	0.0017618	0	0.017618	0.0187456	0	0.0374912	0	0	0.00570825	0.00902044	0	0	0	0.00112755	0	0	0	0.0121917	0	0	0.0119803	0
Rxrg (24g)	0	0	0	0	0	0.0166994	0	0	0	0	0	0	0	0	0	0	0	0.00278324	0.259987	0	0	0	0	0	0	0	0	0	0	0	0	0	0	0	0	0	0	0	0	0	0	0.0383104	0	0	0	0	0	0.0240668	0
Tead1 (14g)	0	0	0	0	0	0	0	0	0	0	0	0	0	0.0176163	0	0	0	0	0	0	0	0	0	0	0	0	0	0	0	0	0	0	0	0	0	0	0	0	0	0	0	0	0	0	0	0	0	0	0
Zfp281_extended (12g)	0	0	0	0	0	0	0	0	0	0	0	0	0	0	0	0	0	0	0	0	0	0	0	0	0	0	0	0	0	0	0	0	0	0	0	0	0	0	0	0	0	0	0	0	0	0	0	0	0
Nfyb (30g)	0	0	0	0	0	0.00344599	0	0	0	0	0	0	0	0	0	0	0	0	0.0204109	0	0	0	0	0	0	0	0	0	0	0	0	0	0	0	0	0	0	0	0	0	0	0	0	0	0	0	0	0	0
Sox4 (46g)	0	0	0	0	0	0	0	0	0	0	0	0	0	0	0	0	0	0	0.0147308	0	0	0	0	0	0	0	0.0188376	0	0	0	0	0	0	0.00785644	0	0	0	0	0.0008035	0	0	0.0103562	0	0	0.00133917	0.0114276	0	0	0
Prdm16_extended (15g)	0	0	0	0	0.0033462	0	0	0	0	0	0	0	0	0	0.036036	0	0	0	0.0646075	0	0	0	0	0	0	0	0	0	0	0	0	0	0	0	0	0	0	0	0	0	0	0	0	0	0	0.0131274	0	0	0
Cux1 (23g)	0	0	0	0	0.00221654	0.00443308	0	0	0	0	0	0	0	0	0.0238704	0	0	0	0.0641091	0	0	0	0	0	0	0	0	0	0	0	0	0	0	0	0	0	0	0	0	0	0	0	0	0	0	0.00869565	0	0	0
Cpeb1_extended (23g)	0	0	0	0	0	0	0	0	0	0	0	0	0	0	0	0	0	0	0.00869565	0	0	0	0	0	0	0	0	0	0	0	0.00187553	0	0	0	0	0	0	0	0	0	0	0	0	0	0	0	0	0	0
Pold2_extended (11g)	0	0	0	0	0	0	0	0	0	0	0	0	0	0	0	0	0	0	0	0	0	0	0	0	0	0	0	0	0	0	0	0	0	0	0	0	0	0	0	0	0	0	0	0	0	0	0	0	0
Egr1 (961g)	0.17358	0.169609	0.221453	0.165414	0.240123	0.127651	0.204584	0.151784	0.221988	0.204275	0.118921	0.174904	0.240404	0.136549	0.184929	0.200051	0.180198	0.180676	0.206443	0.219763	0.0752725	0.147616	0.0956605	0.130382	0.155191	0.134691	0.208499	0.0998282	0.129932	0.184563	0.0692743	0.134662	0.227254	0.142378	0.15077	0.0582918	0.184506	0.194926	0.219284	0.116049	0.236349	0.170877	0.136775	0.170004	0.180479	0.230858	0.153868	0.0559263	0.0850722
Cebpb (10g)	0	0	0.0191205	0	0.0726577	0	0	0	0	0	0	0	0	0	0	0	0	0	0	0	0	0	0	0	0	0	0	0.0114723	0	0.00458891	0	0	0.0156788	0	0	0.0172084	0	0	0	0.0409178	0.0248566	0	0.121606	0	0	0	0	0	0
Fosb (18g)	0.333981	0.371737	0.522762	0.354261	0.488673	0.116721	0.452643	0.20863	0.483064	0.42589	0.154693	0.41726	0.501834	0.242503	0.386839	0.472708	0.325135	0.356419	0.431068	0.515858	0	0.227616	0.0332255	0.106149	0.262567	0.272923	0.4274	0.20863	0.281985	0.241855	0.0778857	0.129018	0.597843	0.182093	0.256958	0.0414239	0.521251	0.28781	0.441855	0.160302	0.473786	0.311543	0.294283	0.348004	0.401079	0.466451	0.252859	0	0.0399137
Atf4 (162g)	0.156567	0.132142	0.169578	0.131809	0.163655	0.0953046	0.169512	0.127949	0.189977	0.142225	0.107451	0.154238	0.186183	0.136135	0.126651	0.227513	0.126319	0.142325	0.171109	0.169845	0.101627	0.124422	0.0709461	0.105288	0.143523	0.196366	0.228778	0.137533	0.107717	0.120528	0.117334	0.073708	0.267878	0.0903131	0.120162	0.0749725	0.251339	0.137366	0.164687	0.0862534	0.180859	0.147649	0.18209	0.137899	0.139929	0.16106	0.105221	0.112243	0.0735416
Klf4_extended (18g)	0.324272	0.28932	0.370874	0.280259	0.418123	0.169148	0.337433	0.227616	0.439914	0.324919	0.106149	0.322546	0.430421	0.187918	0.320173	0.373031	0.264509	0.399784	0.349515	0.370658	0.14822	0.280259	0.129018	0.203452	0.325782	0.247465	0.451996	0.1411	0.252643	0.283495	0.207335	0.185545	0.535275	0.17109	0.244444	0.0494067	0.316721	0.314995	0.445955	0.127508	0.398274	0.322114	0.326645	0.332902	0.193959	0.380367	0.279396	0.134196	0.150162
Fos (100g)	0.141986	0.125358	0.196721	0.146189	0.242309	0.0861432	0.200785	0.152933	0.247852	0.169423	0.102356	0.151686	0.243741	0.116674	0.154827	0.206928	0.166882	0.145035	0.234965	0.209561	0.0840647	0.143048	0.0592148	0.0956582	0.126605	0.150993	0.23455	0.0788915	0.118522	0.163972	0.0620785	0.0908083	0.257875	0.0899307	0.104065	0.040739	0.236028	0.172333	0.229099	0.0881755	0.247529	0.148915	0.122356	0.135289	0.14933	0.194965	0.116305	0.042679	0.052194
Junb (46g)	0.287831	0.288099	0.489956	0.285689	0.473261	0.121507	0.415588	0.23239	0.494509	0.35729	0.141416	0.325239	0.512633	0.214177	0.348719	0.435854	0.290242	0.325417	0.348005	0.455227	0.0405321	0.280421	0.0482993	0.163825	0.256406	0.198286	0.368717	0.141416	0.226855	0.283993	0.0550844	0.11499	0.44005	0.167931	0.207035	0.0607089	0.363896	0.342648	0.417373	0.135524	0.460852	0.337648	0.274172	0.32515	0.335416	0.447906	0.212481	0.0182127	0.0458888
Jun (177g)	0.195423	0.1826	0.231067	0.180791	0.233543	0.127373	0.233987	0.169238	0.240906	0.197867	0.139624	0.203263	0.242557	0.168571	0.20193	0.272456	0.183267	0.189297	0.246556	0.225513	0.0876658	0.170158	0.098267	0.149051	0.181013	0.237764	0.258268	0.124738	0.14356	0.168888	0.119247	0.113693	0.325874	0.123564	0.162858	0.0836983	0.283279	0.191424	0.221609	0.109027	0.246715	0.200882	0.195296	0.174792	0.175808	0.228115	0.13353	0.115787	0.093379
Jund (133g)	0.204511	0.215714	0.282331	0.209474	0.296955	0.13906	0.296165	0.196128	0.323158	0.236203	0.152105	0.226579	0.310564	0.17391	0.223045	0.295451	0.230639	0.218609	0.218571	0.280564	0.101128	0.207744	0.108045	0.173045	0.194887	0.173383	0.28109	0.142744	0.171504	0.219737	0.0993233	0.150301	0.291316	0.159248	0.199323	0.0765414	0.271015	0.247143	0.27188	0.140226	0.306015	0.229474	0.186692	0.208947	0.209549	0.265865	0.176203	0.117105	0.116278
Myc (46g)	0.0166949	0.0189269	0.0225873	0.0161593	0.0491028	0	0.0227658	0	0.0253549	0.00696366	0	0.000178555	0.0392822	0.0124096	0.0271404	0.0551736	0.0136595	0.0308901	0.0040175	0.0388358	0.00383894	0.0208017	0	0	0.00741005	0.00892777	0.0180341	0.00267833	0.00330328	0.0226765	0.0163378	0	0.028301	0	0.0111597	0	0	0.0304437	0.0317829	0.00517811	0.0279439	0.0185698	0.0501741	0.021873	0	0.0341934	0.0135702	0	0
Taf7_extended (3001g)	0.216834	0.237954	0.246684	0.215257	0.266058	0.188308	0.255695	0.212976	0.255752	0.257301	0.164794	0.272563	0.283349	0.173439	0.23649	0.259694	0.231815	0.233899	0.308355	0.262172	0.119203	0.230041	0.148799	0.217228	0.217003	0.211456	0.258511	0.134916	0.207823	0.22317	0.112303	0.196334	0.280139	0.181718	0.188252	0.117428	0.280617	0.233956	0.295148	0.155501	0.283124	0.274028	0.180113	0.263102	0.239982	0.269973	0.20098	0.157303	0.182788
Egr2 (142g)	0.0408847	0.0518713	0.0775548	0.0481251	0.0862721	0.0135082	0.0703865	0.0233781	0.0774828	0.0589676	0.0186953	0.0475487	0.0706026	0.0417852	0.0564461	0.0649832	0.0502864	0.0568063	0.220597	0.0692698	0.00439465	0.0341486	0.0142286	0.0295378	0.0274126	0.0340406	0.0469724	0.0324196	0.0483052	0.0395519	0.00356615	0.0167861	0.0815172	0.0336083	0.0365261	0.011635	0.0516552	0.0502864	0.054717	0.0279889	0.0787075	0.0434783	0.0474046	0.0575267	0.0615252	0.0762581	0.029754	0.00821296	0.0121393
Klf6 (38g)	0.247847	0.178947	0.312174	0.189474	0.347475	0.159064	0.298352	0.141839	0.321318	0.254014	0.139926	0.200106	0.328123	0.193833	0.257097	0.316108	0.279745	0.22722	0.42488	0.332908	0.076555	0.224242	0.0636895	0.114939	0.201701	0.15832	0.26252	0.137693	0.175864	0.222435	0.131207	0.140245	0.328761	0.138437	0.129718	0.0546518	0.192344	0.299841	0.308772	0.122488	0.300904	0.17714	0.234875	0.316853	0.19883	0.323445	0.193301	0.0709197	0.0761297
Maff_extended (120g)	0.0173527	0.0198547	0.0741324	0.0101695	0.0684423	0	0.067272	0	0.0477401	0.0371671	0.0027845	0.0122276	0.0525827	0.00726392	0.0491525	0.0564165	0.0145278	0.0234867	0.0709847	0.0539548	0.00225989	0.0189669	0.0196529	0.019774	0.00948345	0.012268	0.0293382	0.026594	0.0215496	0.0131961	8.07103e-05	0	0.0810734	0.0152946	0.0131558	0	0.0324052	0.026473	0.0331316	0.0168684	0.0601291	0.0177159	0.0537934	0.0420904	0.0229217	0.0604116	0.00750605	0.0027845	0.0090799
Fosl2 (77g)	0.0512076	0.0368535	0.135851	0.0378218	0.138471	0.031841	0.108453	0.034746	0.153395	0.0985988	0.0190248	0.0443153	0.140693	0.0242652	0.0884598	0.0640807	0.12332	0.0625997	0.0551948	0.100535	0.00803144	0.0940419	0.00518341	0.0407838	0.0465368	0.0308726	0.0959786	0.0112212	0.0249487	0.113807	0	0.0675553	0.0446001	0.0205058	0.0313283	0.01162	0.0440305	0.104921	0.143769	0.0170312	0.13118	0.0653338	0.0618592	0.072226	0.0605491	0.125199	0.0223285	0	0
Glis2_extended (19g)	0.0360434	0	0	0	0	0	0	0	0	0	0	0	0	0.071882	0	0	0	0	0.0468974	0	0.0536555	0	0	0	0	0.0362482	0.0264182	0.0794593	0	0	0.0856031	0	0.0774114	0	0	0.105468	0	0	0	0	0	0	0.025599	0	0	0	0	0.053246	0
Zmiz1 (247g)	0.0430056	0.0198466	0.0101922	0.00990912	0.00727612	0.0368619	0.00351066	0.0151751	0.00724781	0.0121741	0.00685145	0.0103904	0.0105603	0.0153733	0.0161377	0.00546417	0.016251	0.0170154	0.0146655	0.00430339	0.0392118	0.00608703	0.0186008	0.009626	0.0379378	0.00215169	0.0184593	0.0453555	0.00727612	0.011806	0.0796976	0.0211489	0.0162226	0.00379378	0.000990912	0.104499	0.00540755	0.0220266	0.0137595	0.00438832	0.00917301	0.0106735	0.0407689	0.0217434	0.017893	0.0159112	0.00164208	0.0187707	0.0163359
Nfe2l2_extended (14g)	0.0913845	0.0682631	0.0710157	0.0850537	0.0902835	0.0889072	0.106799	0.0690889	0.0889072	0.0696394	0.0685384	0.0701899	0.101018	0.117809	0.126067	0.0699147	0.0704652	0.0732177	0.154143	0.125241	0.2158	0.0685384	0.0712909	0.0699147	0.0737682	0.0850537	0.150014	0.211946	0.0652353	0.0721167	0.1624	0.0696394	0.115607	0.0682631	0.0721167	0.122213	0.133223	0.0754198	0.0696394	0.0699147	0.114781	0.0883567	0.167905	0.0481696	0.0655106	0.0853289	0.0704652	0.242224	0.0710157
Klf5_extended (739g)	0.0729351	0.0489707	0.0629101	0.0451128	0.0599251	0.0596153	0.0479007	0.0617837	0.0580947	0.0387767	0.0493368	0.0422686	0.0440427	0.0628538	0.0587142	0.0532511	0.0562361	0.0503788	0.115091	0.0481259	0.0836361	0.0581228	0.0552505	0.0486891	0.0644871	0.0547718	0.0642899	0.0809608	0.0493368	0.0609107	0.114134	0.063952	0.0649095	0.0368618	0.0424094	0.0972656	0.0678663	0.0569119	0.0383543	0.0524908	0.0457323	0.0497592	0.108023	0.0546591	0.0480133	0.0535609	0.055166	0.0830729	0.0599251
Nfic (28g)	0.045686	0.00254597	0.0390382	0.0366337	0.0451202	0.0377652	0.0364922	0.0340877	0.045686	0.0367751	0.0427157	0.0318246	0.0551627	0.0613861	0.0421499	0.0490806	0.0516266	0.0318246	0.0891089	0.0359264	0.15389	0.037058	0.0356436	0.0366337	0.0664781	0.0487977	0.0598303	0.0878359	0.0339463	0.0366337	0.0908062	0.0304102	0.0684583	0.0360679	0.0314003	0.0968883	0.0687412	0.0224894	0.0476662	0.0369165	0.0438472	0.0183876	0.101132	0.0350778	0.0349364	0.00749646	0.0496464	0.0855728	0.0471004
Bcl6 (28g)	0	0.0227723	0	0	0	0	0	0	0	0.00509194	0	0	0	0.0144272	0	0	0	0	0	0	0.0237624	0.0343706	0	0	0.00678925	0.0142857	0.0234795	0.0261669	0	0.0166902	0.0291372	0	0.00990099	0	0	0.0946252	0.00862801	0	0	0	0	0	0.0103253	0	0	0	0	0.0138614	0
Hoxc9_extended (30g)	0.0117959	0	0	0	0	0	0	0	0	0	0	0	0	0	0	0.00980782	0	0	0	0	0	0	0	0	0.0147117	0	0	0.0266402	0	0	0.0479788	0	0	0	0	0.0326044	0	0	0	0	0	0	0.0315441	0	0	0	0	0.0296885	0
Tcf7l2 (16g)	0.0215184	0	0	0	0.000483559	0	0	0	0	0	0	0	0	0.114845	0	0	0	0	0	0	0.0466634	0	0	0	0.0268375	0	0	0.152079	0	0	0.139749	0	0	0	0	0.124758	0	0	0	0	0	0	0.0998549	0	0	0	0	0.148936	0
Hoxc6 (20g)	0.0463938	0	0	0	0	0	0	0	0	0	0	0	0	0	0	0	0	0	0	0	0.0495127	0	0	0	0	0	0	0.0699805	0	0	0.0417154	0	0	0	0	0.0990253	0	0.0196881	0	0	0	0	0	0	0	0	0	0.0366472	0
Hoxa9_extended (44g)	0	0	0	0	0	0	0	0	0	0	0	0	0	0.0397843	0	0	0	0	0	0	0	0	0	0	0	0	0	0.0213794	0	0	0.0261201	0	0	0	0	0.0350437	0	0	0	0	0	0	0.0253765	0	0	0	0	0.0520543	0
Pbx1 (10g)	0	0	0	0	0	0	0	0	0	0	0	0	0	0.0390057	0.0237094	0	0	0.0282983	0	0	0	0	0	0	0	0.0550669	0	0	0	0	0.0600382	0.00688337	0	0	0	0.0282983	0.0439771	0	0	0	0	0	0	0	0	0	0	0.0489484	0
Sox5 (36g)	0	0	0	0	0	0	0	0	0	0	0	0	0	0	0	0.0186676	0	0	0	0	0	0	0	0	0	0.0325285	0	0	0	0.00212385	0	0	0.0242567	0	0	0	0.013302	0	0	0	0	0	0	0	0	0	0	0	0
Creb3l2 (83g)	0	0.00187416	0	0	0	0	0	0	0	0	0	0	0	0	0.00321285	0	0	0	0.0075502	0.00262383	0.0132798	0	0	0	0	0.00990629	0.000749665	0.00685408	0.0053012	0	0	0	0.0123695	0	0	0	0.00706827	0	0	0	0	0	0	0	0	0.000963855	0	0	0
Kdm5a (483g)	0.0760046	0.0944778	0.056743	0.0660359	0.0740897	0.07485	0.0691617	0.0801442	0.0671341	0.0728225	0.0735828	0.073611	0.072738	0.052885	0.0689082	0.0513644	0.0772437	0.0640083	0.0600659	0.0537017	0.0490552	0.0813832	0.0723438	0.0899158	0.0847343	0.0709358	0.0633043	0.0571091	0.0621498	0.0678945	0.0584608	0.0770747	0.0843964	0.0796091	0.0562643	0.0596153	0.0593619	0.0572499	0.0682042	0.0752443	0.0640365	0.0542086	0.0505196	0.0800315	0.0598688	0.0551097	0.0624032	0.053927	0.0594745
Hdac2_extended (3700g)	0.248824	0.228352	0.238377	0.198896	0.226972	0.268396	0.240151	0.182619	0.212272	0.238658	0.226944	0.193011	0.215004	0.22976	0.219453	0.244741	0.240151	0.205795	0.276281	0.222523	0.406747	0.236068	0.220073	0.227986	0.246543	0.378446	0.287404	0.369998	0.185942	0.265833	0.415674	0.235138	0.351722	0.243418	0.185858	0.37425	0.371828	0.22486	0.221227	0.257103	0.211258	0.235167	0.383064	0.227366	0.246966	0.223649	0.228183	0.387345	0.232998
Srebf2 (98g)	0.000140746	0	0.00553601	0	0.0073657	0	0	0	0	0	0	0	0	0	0	0.0134178	0.000375323	0	0.032137	0.000281492	0	0	0	0	0	0.024396	0.0169364	0.00567675	0	0.00469153	0.00333099	0	0.0127141	0	0	0.00412855	0.0166549	0	0	0	0.00112597	0.000234577	0.00342482	0.000609899	0.0073657	0	0	0.0039878	0
Srebf1_extended (2222g)	0.0491397	0.0422404	0.0437892	0.0394244	0.0298499	0.0598406	0.0254569	0.0404663	0.0287517	0.0105038	0.0385233	0.0455352	0.0277379	0.0767649	0.0516741	0.0540396	0.0520402	0.0235138	0.190026	0.0328349	0.157191	0.0336234	0.044803	0.0596717	0.0513925	0.124497	0.0874377	0.119709	0.0284982	0.0624314	0.110304	0.0554758	0.111318	0.0336797	0.0392273	0.16271	0.121596	0.027062	0.032497	0.0328631	0.0313142	0.0764833	0.12444	0.0315114	0.0645715	0.0562924	0.0369745	0.17189	0.0565459
Creb3 (14g)	0	0	0	0	0	0	0	0	0	0	0	0	0	0	0	0	0	0	0	0	0	0	0	0	0	0	0	0	0	0	0	0	0	0	0	0	0.00935866	0	0	0	0	0	0	0	0	0	0	0.0445912	0
Tcf12_extended (102g)	0	0	0	0	4.54938e-05	0.00341204	0.00523179	0.000454938	0.0051863	0	0	0.00127383	0.014831	0.00291161	0	0.0153769	0	0	0	0.00232019	0	0.00595969	0	0	0.000636914	0.0165143	0.014558	0.00491333	0	0	0	0	0.0448114	0	0	0	0.0232473	0.00459488	0.00614167	0	0.00154679	0	0	0	0.00168327	0	0.00323006	0.00191074	0
Tcf4_extended (13g)	0.271302	0.185799	0.181657	0.214793	0.232249	0.268639	0.190237	0.298225	0.23787	0.256509	0.22071	0.267456	0.206805	0.37574	0.226923	0.369231	0.186686	0.335503	0.201479	0.155621	0.168343	0.249408	0.273669	0.282544	0.394379	0.339941	0.349704	0.195858	0.239645	0.223077	0.218639	0.31213	0.41213	0.246154	0.247929	0.14142	0.410947	0.215089	0.257692	0.196154	0.225444	0.198225	0.14142	0.351775	0.153846	0.202071	0.273669	0.177219	0.267751
Mxd4 (21g)	0	0.0046503	0.0210193	0.0422247	0.0284598	0	0.000744048	0.0424107	0.0239955	0.0448289	0.0100446	0.0494792	0.0213914	0.0517113	0	0.0347842	0	0.0528274	0.00651042	0	0	0.0260417	0.0280878	0.0535714	0.046503	0.0718006	0.0585938	0	0.0375744	0.03125	0.0293899	0.0643601	0.0433408	0.0362723	0.0251116	0	0.0530134	0.0102307	0.031622	0.0132068	0.0381324	0.0258557	0.030692	0.015625	0	0.0238095	0.0344122	0.0734747	0.078683
Etv1_extended (1758g)	0.0790459	0.0536453	0.0648813	0.0595872	0.0760046	0.0619245	0.0709639	0.0620934	0.0703726	0.0760891	0.0608544	0.069218	0.0711329	0.120948	0.0679789	0.185745	0.0567711	0.0593619	0.15705	0.0529977	0.221199	0.0664864	0.0429444	0.0535609	0.13317	0.326293	0.246177	0.186928	0.0584326	0.0969559	0.213962	0.0669088	0.281209	0.0503506	0.0467742	0.187181	0.323843	0.0538988	0.0544057	0.0493931	0.0738363	0.0591929	0.170736	0.0582918	0.0912957	0.0745121	0.0608544	0.252288	0.0615302
Xbp1 (195g)	0.0661812	0.0143832	0.0481262	0.0252465	0.0566834	0.0494917	0.055773	0.0307692	0.0562889	0.0424822	0.0362919	0.0161129	0.0397815	0.104597	0.0334395	0.133091	0.0335002	0.0395084	0.0601123	0.0350478	0.157063	0.0527386	0.0364436	0.0317403	0.0763769	0.195691	0.129995	0.13564	0.0348961	0.048278	0.142103	0.0342892	0.162373	0.0260658	0.0335609	0.105538	0.188591	0.0389319	0.0432408	0.0358671	0.0456987	0.0371719	0.139493	0.0395084	0.0417539	0.0196328	0.0337733	0.171476	0.0390229
Foxd1_extended (40g)	0.0401623	0.00040568	0.0249493	0.0262677	0.0249493	0.0191684	0.0261663	0.0244422	0.0245436	0.0236308	0.0250507	0.0228195	0.0241379	0.108012	0.0144016	0.0618661	0.0263692	0.0330629	0.0442191	0.0257606	0.121805	0.026572	0.0255578	0.0262677	0.0719067	0.0960446	0.0878296	0.119168	0.0243408	0.0262677	0.120994	0.0218053	0.0793103	0.0258621	0.0225152	0.0874239	0.098783	0.0161258	0.0247465	0.0264706	0.0241379	0.0131846	0.0806288	0.0251521	0.0250507	0	0.0250507	0.157911	0.0260649
Foxp2 (26g)	0.010924	0	0	0	0	0	0	0	0	0	0	0	0	0	0	0	0	0	0.0062206	0	0.0480959	0	0	0	0	0.0547717	0	0.0333788	0	0	0	0	0.0383857	0	0	0.0521924	0.0013655	0	0	0	0	0	0	0	0	0	0	0.040965	0
Tbx15_extended (75g)	0.0388937	0	0.000291121	0	0.00390102	0	0.0086754	0	0.000582242	0	0	0	0	0.104105	0	0.0762737	0.00401747	0.00826783	0.0431441	0.00646288	0.121572	0.00960699	0.0084425	0	0.0452402	0.133275	0.117613	0.10591	0.00663755	0.00605531	0.133624	0	0.119476	0.00605531	0.00652111	0.106492	0.0959534	0.000116448	0.00366812	0.00570597	0.00558952	0	0.118661	0.0031441	0	0	0	0.135488	0.00611354
Creb3l1 (495g)	0.110107	0.0177128	0.0328067	0.0189519	0.0467461	0.0440709	0.0343274	0.0305539	0.0371997	0.0251471	0.0319338	0.0247529	0.0299344	0.186562	0.0403255	0.201909	0.0287798	0.0444651	0.106446	0.0297936	0.296246	0.0486328	0.0234857	0.0241897	0.165695	0.440314	0.280308	0.269691	0.0239926	0.0429163	0.329729	0.0253443	0.353721	0.0217961	0.0242178	0.291572	0.333925	0.0257103	0.0351159	0.0274844	0.0451973	0.0232322	0.259582	0.0420152	0.032159	0.0190645	0.0227254	0.377967	0.0392554
Hic1_extended (1056g)	0.111289	0.0318774	0.0471122	0.020022	0.0313706	0.0586016	0.0351159	0.019318	0.0440709	0.02143	0.0264425	0.0334263	0.0324688	0.109234	0.0548844	0.146659	0.0386922	0.0356228	0.0775253	0.0257667	0.259469	0.0557011	0.0253161	0.0169525	0.137957	0.286165	0.239897	0.236068	0.0229506	0.0470558	0.295289	0.0255132	0.255329	0.0188956	0.0174312	0.27797	0.261863	0.0391428	0.0417899	0.0261046	0.0452817	0.0278224	0.207598	0.0422686	0.0305258	0.0343274	0.0303568	0.276731	0.0446059
Twist1 (258g)	0.0342777	0.0005074	0.0165469	0.0075828	0.0260183	0.0133615	0.0126568	0.00679352	0.0206906	0.010599	0.0117829	0.0113883	0.0115011	0.0717407	0.0163214	0.0744468	0.023284	0.00797745	0.0497533	0.00715997	0.113714	0.0208034	0.00710359	0.00741367	0.0592248	0.124877	0.108584	0.110557	0.0100916	0.0281889	0.155687	0.0123467	0.11346	0.0116702	0.00625793	0.153714	0.103876	0.00907681	0.013728	0.00747005	0.0209725	0.00366455	0.108724	0.0192812	0.0142918	0.0078365	0.00696265	0.138887	0.0116702
Gli1_extended (22g)	0.0128091	0	0	0	0.0588863	0	0.0108522	0	0.0231276	0	0	0	0	0.0261519	0	0.0747198	0	0	0	0	0.0941114	0	0	0	0.0307774	0.153176	0.072407	0.0585305	0	0.0451877	0.0722291	0.018502	0.157623	0	0	0.108522	0.0843266	0	0.0151219	0	0	0	0.0362925	0	0	0	0	0.0571073	0
Sox8_extended (44g)	0.0377394	0.00353226	0.00501952	0	0.0237962	0.0146867	0	0.00585611	0.0148727	0.00474066	0.0163599	0	0.00148727	0.0224949	0.00399703	0.143614	0	0.012084	0.022309	0.00297453	0.0308608	0.0106897	0.0163599	0.0152445	0.0238892	0.17652	0.171593	0.0395984	0	0.0224019	0.034486	0.00966722	0.154211	0.00232385	0	0.0477784	0.167968	0.00604202	0.0079011	0.00873768	0.00734337	0.00158022	0.0483361	0.0113404	0	0	0	0.0176613	0
Sox9_extended (23g)	0.0692242	0.00647911	0.00920716	0	0.00886616	0.0624041	0	0.0107417	0.0272805	0.00869565	0.0300085	0	0.00272805	0.0412617	0.00733163	0.302813	0	0.0390452	0.0697357	0.0054561	0.0777494	0.0196078	0.0300085	0.0279625	0.0995737	0.459676	0.388917	0.0475703	0	0.0160273	0.0697357	0	0.437511	0.00426257	0	0.138278	0.452003	0.0110827	0	0.0160273	0.0134697	0.00289855	0.0987212	0.0208014	0	0.0155158	0	0.0896846	0
Creb5_extended (19g)	0.0380913	0	0	0.0335859	0	0.0116732	0	0.0100348	0	0	0	0	0	0	0	0.0362482	0	0	0	0	0.0481262	0	0	0	0	0.0481262	0.0710629	0.035429	0	0	0.0688102	0	0.0825312	0	0	0.0724964	0.0815073	0	0	0	0	0	0	0	0	0	0	0.0442351	0
Maf (42g)	0.00998933	0	0	0	0.0172631	0	0.0104743	0	0.00610998	0.000484919	0	0	0.0129958	0.0171661	0.023664	0.00562506	0.00969838	0	0.0283193	0	0.0730288	0.0152265	0	0	0.0413151	0.0554747	0.0616817	0.0129958	0.00116381	0.0145476	0.0699253	0.0107652	0.0387935	0.0035884	0	0.071574	0.0430608	0	0	0	0.0125109	0	0.0434487	0.0174571	0	0.00494617	0	0.0473281	0
Ddit3 (23g)	0	0	0.0329071	0	0	0	0.0216539	0	0	0	0	0	0.0344416	0	0	0	0	0	0	0	0.0342711	0	0	0	0	0.056266	0.00528559	0	0	0	0.00426257	0	0.00937766	0	0	0	0.0542199	0	0	0	0.0165388	0	0.0366581	0	0	0	0	0	0
Tbx1_extended (11g)	0.0181122	0.0518983	0	0.143156	0	0	0	0.143852	0	0	0	0.152212	0	0.0132358	0	0	0	0	0	0.0428422	0	0	0.0971787	0.114246	0	0	0	0	0.0578196	0.00522466	0	0	0	0.0633925	0.144549	0	0	0	0	0	0	0	0.0107976	0	0	0	0	0	0.0835946
Dbp (45g)	0.0234062	0.0210383	0	0.119581	0.0102004	0	0	0.122951	0.0264117	0	0.0855191	0.152732	0	0.102914	0	0.0655738	0	0.0120219	0.0129326	0.11612	0	0	0.114026	0.0673042	0	0	0	0	0.123224	0	0	0	0	0.0851548	0.108288	0	0	0	0	0.0485428	0.00601093	0.0185792	0	0.0522769	0.0177596	0.018306	0.132605	0	0.0879781
Hoxb9_extended (45g)	0.014663	0.00856102	0.00746812	0.0940801	0.0215847	0	0.00874317	0.0943534	0.0446266	0.0101093	0.0904372	0.0734973	0.0313297	0.0908015	0.0275046	0.0558288	0.018306	0.0162113	0.0129326	0.0860656	0.00209472	0.00628415	0.0912568	0.0654827	0	0	0.0211293	0	0.100091	0.0057377	0	0.0252277	0	0.0845173	0.0928051	0	0	0.0222222	0.0320583	0.0656648	0.00628415	0.00846995	0	0.0357013	0.0281421	0.0183971	0.103734	0	0.0541894
Hoxd9_extended (11g)	0	0.0174155	0	0.117032	0.0390108	0	0	0.0916057	0.0484152	0	0.202369	0.0846395	0	0.154998	0	0.113898	0	0	0.0494601	0.118774	0	0	0.146639	0.0856844	0	0	0	0	0.129223	0	0	0	0	0.139324	0.0881226	0	0	0	0	0.153953	0	0	0	0.0487635	0.0449321	0	0.135841	0	0.0909091
Mef2a_extended (65g)	0.0489809	0.0332676	0.0289941	0.0336621	0.0403024	0.0422091	0.0326759	0.0414859	0.0336621	0.0316239	0.0462853	0.0537804	0.0407627	0.0418146	0.0200526	0.0335963	0.0464826	0.0509533	0.0309665	0.0428008	0.0394477	0.0342538	0.0298488	0.0531887	0.0336621	0.0438527	0.0313609	0.0183432	0.0338593	0.031098	0.018146	0.0346483	0.025641	0.0462853	0.0376068	0.0255095	0.043787	0.0351742	0.0318869	0.0325444	0.039908	0.0286654	0.0272847	0.0339908	0.0410914	0.0294543	0.0445759	0.029783	0.0316239
Sox17 (86g)	0.123043	0.151553	0.0352219	0.150252	0.0980698	0.106186	0.0882889	0.198637	0.0729411	0.094428	0.119349	0.20155	0.0876645	0.0873524	0.0836065	0.0581655	0.0857396	0.125072	0.0480724	0.136621	0.0307996	0.0749701	0.0971854	0.117528	0.0522345	0.0202383	0.0358982	0.00405806	0.156652	0.0596223	0.0144633	0.111649	0.0133708	0.112845	0.171375	0.0205504	0.0146715	0.0914625	0.0703397	0.086572	0.0789761	0.155715	0.0211748	0.0981218	0.0892774	0.0700796	0.130118	0.0200822	0.154727
Lef1 (79g)	0.0428818	0.0432722	0.0185691	0.145709	0.0398149	0.00434952	0.0133274	0.167122	0.0225283	0.0235878	0.119668	0.180171	0.0120448	0.111582	0.0253722	0.0762839	0.0189595	0.0144984	0.0148888	0.123069	0	0.0349077	0.122065	0.0631238	0.00836447	0	0.00429376	0	0.141694	0	0	0.0361345	0.006357	0.109017	0.164557	0	0.00234205	0.0385323	0.00903363	0.0766743	0.0158925	0.0309485	0	0.0909496	0.0254837	0.0314504	0.142531	0	0.142307
Yy1 (1778g)	0.221847	0.210949	0.212131	0.210611	0.230098	0.226014	0.21644	0.231647	0.213737	0.242516	0.226183	0.260032	0.251331	0.199713	0.21706	0.194447	0.22058	0.227	0.177156	0.213568	0.198417	0.213765	0.239841	0.235448	0.255949	0.195855	0.156515	0.176452	0.22272	0.231618	0.222044	0.249613	0.196446	0.230239	0.223311	0.142378	0.187885	0.205373	0.249951	0.188618	0.216693	0.231618	0.177832	0.240461	0.243502	0.195489	0.241643	0.182056	0.207006
Srf (139g)	0.00982361	0.00986013	0.0307125	0.0128912	0.013366	0.0147902	0.0254537	0.0197568	0.0171274	0.0256729	0.0148267	0.019136	0.027937	0.014425	0.0128912	0	0.0214001	0.0186247	0.00810722	0.0149728	0.00639083	0.0172735	0.0153745	0.0237374	0.00562393	0	0.00434576	0	0.0172005	0.0265493	0.000109557	0.0246868	0.00189899	0.0160318	0.0136946	0.00036519	0.000511266	0.0320272	0.0209984	0.0103714	0.0137311	0.00639083	0.00412665	0.0420699	0.0143155	0.0251251	0.0178213	0	0.0136581
Elk3 (3753g)	0.574188	0.641238	0.602405	0.631579	0.617696	0.616654	0.615302	0.625609	0.609332	0.66585	0.635437	0.634423	0.649151	0.484413	0.627665	0.430514	0.646842	0.613556	0.386444	0.588972	0.338571	0.58824	0.616203	0.617611	0.443553	0.249078	0.382642	0.336684	0.607727	0.608656	0.319901	0.664329	0.322463	0.658528	0.62575	0.254569	0.311932	0.672946	0.640506	0.594773	0.617217	0.627045	0.360114	0.609445	0.661035	0.634226	0.636169	0.267382	0.60018
Ets2 (2745g)	0.389232	0.459801	0.471854	0.468024	0.516263	0.458759	0.49044	0.459463	0.478528	0.550505	0.475881	0.443215	0.509448	0.356115	0.516798	0.30185	0.511785	0.430993	0.246994	0.444538	0.2016	0.449297	0.484441	0.462307	0.321196	0.15246	0.253809	0.227845	0.478669	0.479992	0.19929	0.542705	0.216609	0.501225	0.467067	0.134268	0.186506	0.511616	0.518994	0.500493	0.492833	0.461125	0.243868	0.485455	0.490355	0.487595	0.463969	0.166568	0.453803
Ets1 (3559g)	0.514066	0.623638	0.599335	0.596548	0.607023	0.592436	0.612036	0.60232	0.593365	0.637633	0.613049	0.599983	0.625581	0.45997	0.613641	0.417082	0.602996	0.578469	0.335474	0.584242	0.271268	0.588663	0.601307	0.595196	0.421419	0.22531	0.347498	0.284419	0.612092	0.587395	0.25623	0.668835	0.274816	0.646617	0.576272	0.203064	0.2965	0.648222	0.629889	0.580778	0.608009	0.643913	0.285151	0.574808	0.647687	0.62192	0.620822	0.21047	0.589423
Erg (3250g)	0.516769	0.604967	0.542114	0.608544	0.577511	0.585593	0.557799	0.623722	0.556166	0.614401	0.624792	0.629805	0.585565	0.477936	0.576385	0.422207	0.584946	0.575371	0.341528	0.591788	0.268593	0.5763	0.607699	0.602799	0.403762	0.223227	0.350849	0.307398	0.61916	0.549661	0.283039	0.649996	0.262595	0.632987	0.609023	0.220608	0.267635	0.606882	0.583284	0.594689	0.558785	0.603193	0.304441	0.580186	0.599617	0.57019	0.634479	0.222917	0.609811
Fli1 (3178g)	0.506097	0.605869	0.579426	0.600434	0.608741	0.582721	0.578328	0.608009	0.590972	0.636141	0.614429	0.60936	0.614683	0.451607	0.615387	0.421081	0.595477	0.583988	0.31165	0.591113	0.244234	0.594576	0.608882	0.613275	0.399961	0.213455	0.337586	0.282194	0.612655	0.542367	0.255076	0.658388	0.270592	0.626961	0.606094	0.202895	0.241137	0.617386	0.63324	0.569908	0.581707	0.622539	0.286165	0.568303	0.62161	0.618991	0.627186	0.209738	0.576441
Ubtf (27g)	0	0	0	0	0	0	0	0	0	0	0	0.00600205	0	0	0	0	0	0	0	0	0	0	0	0	0.00673401	0	0	0	0	0	0	0	0	0	0.00307422	0	0	0	0	0	0	0	0	0	0	0	0	0	0
Ctcf (20g)	0.0243665	0.00233918	0	0	0	0.00818713	0	0	0	0	0	0	0	0	0	0	0	0	0	0	0	0	0	0	0	0	0	0	0	0	0.00214425	0	0	0	0	0	0	0	0	0	0	0.0356725	0	0	0	0	0	0	0
Elf1 (5126g)	0.655515	0.707499	0.645715	0.706626	0.658557	0.689054	0.66647	0.711132	0.643491	0.712146	0.697671	0.7006	0.685055	0.607727	0.660556	0.535524	0.677001	0.679986	0.480274	0.664583	0.530343	0.654051	0.687196	0.700741	0.553744	0.391794	0.501844	0.505787	0.695953	0.666836	0.473403	0.726338	0.455662	0.714004	0.710794	0.443468	0.445637	0.694968	0.679367	0.665963	0.662414	0.684295	0.493002	0.652361	0.68621	0.656585	0.710822	0.468953	0.710681
Mef2c (35g)	0.0554217	0.0727481	0.176133	0.0736661	0.17992	0.0703385	0.184395	0.0780264	0.123351	0.103385	0.0596672	0.0682731	0.0470453	0.0923695	0.0757315	0.0289157	0.192542	0.0437177	0.0281124	0.108548	0.0838784	0.0838784	0.0621916	0.0699943	0.0434882	0.0204246	0.0424555	0.0237522	0.0598967	0.195984	0.031899	0.0448652	0.0384395	0.120252	0.0769937	0.031899	0.0415376	0.102238	0.106942	0.153528	0.166495	0.0666667	0.0252438	0.214687	0.112565	0.081813	0.0751578	0.0366036	0.0668962
Bclaf1 (3886g)	0.49855	0.518656	0.536087	0.512911	0.564839	0.533722	0.546535	0.506378	0.542846	0.562136	0.53544	0.505055	0.555997	0.468165	0.56436	0.456197	0.55487	0.500408	0.432176	0.515559	0.419898	0.505139	0.496043	0.500127	0.469883	0.389654	0.440511	0.424742	0.516967	0.551041	0.44834	0.535693	0.443722	0.545155	0.498691	0.352595	0.442145	0.54538	0.537017	0.501197	0.554983	0.517107	0.441159	0.534877	0.549351	0.53727	0.518346	0.353609	0.487905
Smad1_extended (20g)	0	0	0	0	0	0	0	0	0	0	0	0	0	0.0454191	0.00311891	0	0	0	0	0	0	0	0.0270955	0	0	0	0.0165692	0	0.0220273	0	0	0	0	0	0	0	0	0.00526316	0	0	0	0	0	0.0405458	0	0.0181287	0	0	0
Stat3 (128g)	0.0349923	0.0486111	0.0724537	0.0351852	0.0770062	0.0407407	0.052662	0.0373457	0.0742284	0.0649691	0.0457948	0.0278935	0.0730324	0.0201775	0.0771991	0.0334877	0.058642	0.0430941	0.028858	0.0476466	0.0364198	0.0392361	0.0459491	0.0296296	0.0274691	0.00844907	0.0371914	0.0199074	0.0443287	0.0535108	0.0167438	0.0687114	0.0170139	0.0478009	0.0217978	0.00486111	0.00709877	0.0896219	0.0811728	0.0399306	0.0793981	0.0337577	0.0231867	0.0541281	0.078858	0.0813657	0.0342593	0.0153164	0.0349537
Foxp1 (14g)	0.0663364	0.134875	0.0437655	0.0655106	0.0748693	0.159923	0.0649601	0.0712909	0.102945	0.0390862	0.103496	0.0522984	0.089733	0.0820259	0.102945	0	0.0561519	0.102119	0	0.0622075	0.00412882	0.0677126	0.0693642	0.0872557	0.0115607	0	0.0718415	0	0.00357831	0.0459675	0	0.0649601	0	0.0489953	0.0792733	0	0	0.105698	0.0470685	0.0311038	0.0638591	0.0602808	0	0.0440407	0.115056	0.0671621	0.0644096	0.0470685	0.179191
Sox18 (27g)	0.121651	0.170985	0.100278	0.170107	0.197043	0.107744	0.172596	0.225296	0.139365	0.191334	0.154297	0.189138	0.181086	0.129996	0.248426	0.0513834	0.164251	0.170839	0.000146391	0.075538	0	0.202313	0.134534	0.167618	0.0928122	0	0.0619236	0	0.146245	0.153272	0	0.277412	0	0.164398	0.144928	0	0	0.228956	0.164105	0.154736	0.140243	0.186356	0	0.159859	0.247109	0.154736	0.190748	0	0.110379
Mecom (31g)	0.0631024	0.0641306	0.0469091	0.0949749	0.0502506	0.0395836	0.0541062	0.0800668	0.0470377	0.053078	0.098702	0.098702	0.0429251	0.0837939	0.0760828	0	0.0449814	0.0615602	0.0160648	0.0573191	0	0.0489654	0.0849505	0.060275	0.0230048	0	0.0266033	0	0.1023	0.0440817	0	0.0520499	0	0.0578332	0.0924046	0	0	0.0715846	0.0502506	0.0434391	0.0529495	0.0867498	0	0.0912479	0.0293021	0.088549	0.081095	0.0161933	0.0651587
Gata2 (120g)	0.0489911	0.0835755	0.0174334	0.0646489	0.0364407	0.0531881	0.0198144	0.0607345	0.029661	0.0334948	0.0335755	0.0564165	0.0386602	0.0349475	0.052381	0.0134786	0.0295803	0.0782486	0	0.0306699	0.000766747	0.038862	0.0457224	0.0510896	0.00649718	0	0.0225182	0	0.0485069	0.0293785	0	0.0570621	0.0019774	0.0282889	0.0556901	0	0.00794996	0.0512107	0.0368846	0.0398305	0.0182405	0.0701776	0	0.0379742	0.0347458	0.0409605	0.0405973	0.00508475	0.06477
Tal1_extended (59g)	0.0251734	0.0466996	0.0610742	0.0459844	0.0718015	0.0359723	0.0645069	0.0522063	0.0823858	0.0883215	0.0292498	0.0333262	0.0884646	0.011371	0.107845	0.00994064	0.0945434	0.0652221	0	0.0120146	0	0.0706572	0.0263177	0.0591432	0.0173067	0	0.0538511	0	0.0412644	0.0790245	0	0.111493	0	0.00858185	0.0418365	0	0	0.129729	0.0915397	0.030394	0.0601445	0.0530644	0	0.0329686	0.0747336	0.126654	0.0251019	0	0.025674
Hif1a (57g)	0.000737137	0	0.0451865	0	0.0653103	0.00692909	0.0196816	0	0.0500516	0.0408374	0.014153	0.00869822	0.033466	0	0.0647943	0.00280112	0.031402	0	0.00656052	0	0	0.0189444	0	0	0	0.00346454	0.0441545	0	0.00110571	0.0367831	0	0.0540321	0	0.00353826	0.000442282	0	0.00206398	0.0524104	0.049683	0.00729766	0.0345717	0	0	0	0.0387734	0.0513047	0	0	0
Gata6 (28g)	0.0096181	0.034512	0.0413013	0	0.0338048	0.0404526	0.0473833	0.0049505	0.0397454	0.0323904	0.00876945	0.00905233	0.0595474	0	0.074116	0	0.0340877	0.0171146	0.0125884	0	0.0475248	0.0176803	0	0	0.0114569	0	0	0	0	0.0558699	0	0.0329562	0	0	0	0.0349364	0	0.0510608	0.060396	0	0.0487977	0	0	0	0.0462518	0.0622348	0	0	0.0190948
Nr3c1 (1202g)	0.134888	0.142885	0.136268	0.125313	0.156853	0.141421	0.135873	0.132832	0.122582	0.166765	0.100082	0.138098	0.154853	0.102475	0.135085	0.096984	0.17296	0.117316	0.12444	0.128383	0.124497	0.12689	0.111599	0.134916	0.159049	0.103855	0.109262	0.0796091	0.102137	0.149165	0.115232	0.149982	0.125032	0.104503	0.116105	0.089606	0.123483	0.138239	0.147194	0.114528	0.137112	0.140154	0.131537	0.135226	0.140942	0.118667	0.124384	0.0674439	0.111318
Atf3 (2387g)	0.36569	0.362423	0.427163	0.374053	0.449804	0.327842	0.39492	0.352623	0.437132	0.405931	0.344992	0.426544	0.456337	0.312354	0.400777	0.333024	0.394244	0.378559	0.397088	0.413703	0.216637	0.379235	0.293346	0.335924	0.292614	0.224325	0.331362	0.23956	0.375292	0.397905	0.194926	0.353412	0.350539	0.340655	0.360902	0.163189	0.287995	0.397849	0.413646	0.309425	0.444003	0.353975	0.296105	0.399257	0.403819	0.415111	0.365971	0.184056	0.293008
Bhlhe40_extended (4999g)	0.514798	0.619723	0.558137	0.595646	0.560502	0.556982	0.548647	0.598603	0.559573	0.580384	0.53941	0.639436	0.595787	0.410577	0.572668	0.446707	0.569908	0.562868	0.597927	0.60111	0.310101	0.494833	0.515643	0.555349	0.405987	0.278533	0.41666	0.320802	0.534905	0.560728	0.293655	0.56774	0.387007	0.537777	0.575315	0.219678	0.34578	0.603278	0.589479	0.502858	0.590747	0.616795	0.351131	0.554335	0.592324	0.606094	0.565487	0.250204	0.54248
Irf1_extended (4240g)	0.435724	0.501507	0.5166	0.478246	0.523443	0.479485	0.518713	0.440906	0.487511	0.54569	0.490045	0.486441	0.52426	0.368618	0.517473	0.445186	0.514348	0.485709	0.507477	0.47681	0.354763	0.454873	0.420011	0.453803	0.405733	0.394892	0.440934	0.345048	0.454197	0.508265	0.364225	0.500859	0.436653	0.464786	0.420433	0.256371	0.457661	0.516403	0.536031	0.454254	0.551125	0.514995	0.410521	0.445073	0.56084	0.529047	0.458816	0.337219	0.438934
Stat1 (82g)	0.00281218	0.0116273	0	0.030934	0	0.00594884	0	0.0240117	0.00513763	0	0.00767941	0.0342329	0	0.00421827	0	0.00697637	0	0	0.0155751	0.0171435	0	0.00519171	0.0148721	0.0191444	0	0	0	0	0.00108161	0	0	0.0035693	0	0.0057866	0.0136283	0	0	0.00519171	0	0.0118977	0	0	0	0.0024877	0.006057	0	0.00930182	0	0.0303932
Klf2_extended (284g)	0.047788	0.0540678	0.0236828	0.0376221	0.0132635	0.04638	0.0188392	0.0224719	0.019318	0.0125313	0.0276534	0.048492	0.0141646	0.0226127	0.0216553	0.0171778	0.010898	0.0435921	0.0180226	0.0306384	0.00211202	0.0137704	0.0165019	0.011067	0.0105601	0.00723719	0.00433668	0.00160514	0.035848	0.0194306	0.000506885	0.0119118	0.00335107	0.0282166	0.0368618	0.00940554	0.00278787	0.0231759	0.0263017	0.0153192	0.0310045	0.0542367	0.00146433	0.0215708	0.0159387	0.0338768	0.0437611	0.00582918	0.0181915
Elf2 (3702g)	0.308975	0.328715	0.346343	0.296162	0.376559	0.344513	0.367942	0.319366	0.325364	0.392329	0.351919	0.330799	0.366647	0.285123	0.386247	0.255893	0.404945	0.305032	0.281124	0.3288	0.28563	0.351215	0.324294	0.333474	0.306159	0.286953	0.342964	0.248261	0.306018	0.356059	0.285771	0.400636	0.223452	0.332826	0.302526	0.22869	0.300865	0.381459	0.396356	0.324857	0.382473	0.330067	0.26558	0.31486	0.389936	0.372307	0.332939	0.28915	0.322548
Elk4 (2634g)	0.225029	0.3268	0.194869	0.275351	0.23725	0.284757	0.217257	0.335896	0.219566	0.294416	0.280843	0.309256	0.26389	0.199431	0.29971	0.147813	0.233956	0.269297	0.11833	0.229506	0.0891836	0.218974	0.271015	0.280026	0.181775	0.0767086	0.163949	0.102532	0.257075	0.243755	0.10746	0.31869	0.0856354	0.301653	0.281884	0.0709921	0.085917	0.282701	0.269888	0.246403	0.215651	0.27904	0.101236	0.27721	0.270254	0.264988	0.290107	0.0822562	0.321365
Smarca4 (1356g)	0.152403	0.157951	0.11205	0.158486	0.15919	0.139196	0.123342	0.156909	0.126609	0.141815	0.140013	0.152657	0.161274	0.0936611	0.143927	0.0570809	0.165949	0.161837	0.0849878	0.13776	0.0763989	0.151474	0.129622	0.132748	0.123764	0.0457323	0.083805	0.0526316	0.124637	0.142942	0.0836924	0.154516	0.0825941	0.132466	0.142885	0.0513644	0.0771874	0.131396	0.16057	0.103574	0.161781	0.182986	0.0620653	0.141168	0.167357	0.156796	0.135254	0.0564332	0.134662
Sp1 (74g)	0	0	0	0	0	0	0	0	0	0	0	0	0.000176647	0	0	0	0	0	0	0	0.00211977	0.00341518	0	0	0	0.00665371	0	0.00741918	0	0	0	0.000471059	0	0	0	0	0.00382736	0	0	0	0	0	0	0	0	0	0	0.0118942	0.00641818
Relb (307g)	0.0092929	0.00188674	0.00791304	0.00492805	0.00428036	0.0054631	0.00650503	0.0054631	0.00718087	0.00275971	0.0177691	0.0159387	0.0120808	0.00301315	0.00627974	0.00275971	0.00433668	0.00416772	0.024246	0.00743432	0.0240489	0.00399876	0.0166427	0.00619526	0.00591366	0.0127566	0.0016333	0.00264707	0.00318211	0.00380164	0.0120526	0.00923657	0.00523781	0.00467461	0.00712455	0.00982794	0.00830729	0.00529413	0.0099969	0.00298499	0.00492805	0.00732167	0.00461829	0.00743432	0.0107572	0.0095745	0.00228098	0.00774408	0.0121089
Arnt (517g)	0.00244995	0.00974346	0.00520965	0.000281603	0.00292867	0.00371716	0.00647687	0.00208386	0.00754696	0.00484357	0.00571654	0.0106164	0	0.0021965	0.00960266	0.00470277	0.0057447	0	0.0187266	0.00402692	0.0157698	0.00304131	0.000337923	0.000647687	0.0202191	0.0204162	0.0173749	0.0143054	0.00473093	0.00633606	0.0242178	0.000225282	0.0157698	0.00394244	0.0020557	0.01898	0.0116865	0.000704007	0.0155726	0.00267523	0.0158542	0.00360452	0.0155445	0.00377348	0.0035482	0.00126721	0.00856073	0.0102785	0.00949002
Chd2 (1283g)	0.079412	0.0707105	0.0826223	0.0673312	0.122413	0.077835	0.0821154	0.0778914	0.0940554	0.0959703	0.0725409	0.101462	0.106953	0.0827912	0.0989834	0.0760609	0.102588	0.0756385	0.119681	0.0816648	0.110107	0.0914365	0.0680634	0.0746811	0.112726	0.132072	0.114049	0.0868745	0.0566022	0.115851	0.105404	0.117457	0.105517	0.0883388	0.0621216	0.105122	0.112838	0.0938019	0.0963363	0.0691053	0.102954	0.0735547	0.106671	0.10577	0.0956605	0.107516	0.0701191	0.0919152	0.085213
Zfp597_extended (459g)	0.0076596	0.00337923	0.00726535	0.00154882	0.00512517	0	0.00377348	0.000704007	0.00861705	0.00749064	0	0.007378	0.00329475	0.00346372	0.00422404	0.00115457	0.00267523	0.00154882	0.0117428	0.00467461	0.0171778	0.00830729	0.00188674	0.00292867	0.0103348	0.0175439	0.00720903	0.0201628	0.00470277	0.011602	0.0020557	0.00836361	0.0218524	0.0110107	0.00884233	0.026696	0.00881417	0.000197122	0.0078004	0.00399876	0.00839177	0.0155163	0.00183042	0.008082	0.00746248	0.00194306	0.0082228	0.020388	0.00520965
Six5 (620g)	0.0118555	0.00650503	0	0.00121089	0.0061671	0.00326659	0	0.0103348	0	8.44809e-05	0.000619526	0.00627974	0	0.0112078	0.00802568	0.0079412	0.000140801	0	0.0349469	0.00166146	0.0107572	0.00222466	0.00281603	0.00582918	0.0122216	0.0197967	0.0199938	0	0	0.00475909	0.0109825	0.00312579	0.0254006	0.000422404	0.00247811	0.0122779	0.0304694	0.00154882	0.00301315	0	0	0.00512517	0.00211202	0.00436484	0.000563206	0.00937738	0	0.0128129	0.0109825
Smc3_extended (60g)	0.0124736	0.0333333	0	0.011346	0	0.0223397	0.00486258	0.0232558	0.00493305	0.000916138	0.00606061	0.022692	0.00105708	0.00401691	0.00894996	0	0.000493305	0.0195913	0.00775194	0.00613108	0	0.0170543	0.0302326	0.0159972	0.0166314	0.0085976	0.0118393	0.00747005	0.0105004	0.0171247	0.00655391	0.00140944	0	0.00669486	0	0	0	0	0	0.0038055	0	0	0.0107118	0.0155743	0.0135307	0.0143058	0.0128259	0.00288936	0.0339676
Foxo1 (270g)	0.0082228	0.00884233	0.00422404	0.00456197	0.0092929	0.0142491	0.000168962	0.0111515	0.00239362	0.00554758	0.00827912	0.0111515	0.00405508	0.00856073	0.00692743	0.00118273	0.00647687	0.0100251	0.00749064	0.00799752	0.0039706	0.0075188	0.00920841	0.0126721	0	0.00979978	0.00627974	0.00214018	0.00101377	0.0101377	0.00892681	0.00625158	0.00157698	0.0056039	0.0142491	0.00653319	0.0116302	0	0.00827912	0.00802568	0.00326659	0.00464645	0.00563206	0.00732167	0.0098561	0.0112923	0.00889865	0.00833545	0.0195151
Etv6 (441g)	0.00512517	0.00504069	0.00934922	0.00489989	0.00850441	0.00326659	0.00692743	0.0120244	0.00529413	0.00346372	0.000788488	0	0.0075188	0.00698375	0.000816648	0	0.0171778	0.00304131	0.00444933	0.00689927	0.00143617	0.00687111	0.0137985	0.00323843	0.00799752	0.00140801	0.00450565	0.00644871	0	0.00802568	0.00704007	0.00273155	0	0	0.0127003	0.00571654	0.00349188	0.00306947	0.000535045	0.00211202	0.00647687	0.00374532	0.00416772	0.0127848	0.00197122	0.00335107	0.00270339	0	0.00357636
Mafk_extended (719g)	0.0579257	0.0408043	0.0566867	0.0529695	0.0895216	0.0270339	0.0792149	0.0453381	0.05939	0.0515896	0.0427192	0.0666272	0.0548562	0.0517868	0.0647405	0.0359325	0.0727662	0.0466898	0.0788488	0.0552786	0.0196559	0.0606291	0.0508012	0.0410859	0.0290614	0.0178536	0.0246684	0.0194024	0.0474219	0.0710766	0.00664583	0.0439582	0.0284419	0.0404382	0.0397623	0.0230351	0.0198812	0.0543212	0.0540678	0.0391991	0.0820028	0.0526597	0.033032	0.0749345	0.0722593	0.0742868	0.0612205	0.00979978	0.0270057
Crem (24g)	0	0	0	0	0	0	0	0	0	0	0	0	0	0	0	0	0	0	0.0144073	0	0	0	0	0	0	0	0	0	0	0	0	0	0	0	0	0	0	0	0	0	0	0	0	0	0	0	0	0	0
Esrra_extended (775g)	0.0123624	0.00447749	0.00374532	0	0.004393	0.00889865	0.00168962	0.00996874	0	0.0204725	0.00892681	0.00996874	0.00380164	0.00168962	0.0124468	0.00315395	0.0146997	0.00244995	0.0231478	0.00475909	0.00887049	0.00199938	0.00329475	0.00566022	0.0116302	0.00419588	0.0205289	0.00366084	0.0111796	0.0135451	0.00146433	0.0143336	0.017741	0.00734984	0.0129537	0.01194	0.0150094	0.0128129	0.00799752	0.0122779	0.00746248	0.0101095	0.0165019	0.00946186	0.00321027	0.007378	0.00704007	0.00599814	0.00920841
Rad21_extended (3230g)	0.308327	0.302779	0.28363	0.244403	0.300498	0.310326	0.276731	0.286334	0.272507	0.279153	0.291008	0.275689	0.302075	0.256456	0.262567	0.222354	0.319816	0.272423	0.365211	0.259159	0.335755	0.306722	0.257948	0.311565	0.311875	0.277435	0.240517	0.275464	0.25257	0.335896	0.324378	0.299259	0.306468	0.267635	0.245389	0.314635	0.293937	0.266819	0.265946	0.259413	0.289319	0.309031	0.331137	0.271578	0.3014	0.252344	0.28242	0.358143	0.267213
Gabpa (2364g)	0.0838332	0.0640647	0.0434795	0.0479007	0.0278224	0.0958576	0.0452817	0.079581	0.0446904	0.0598125	0.0681197	0.0691053	0.058855	0.0600377	0.0437329	0.0382698	0.0684577	0.0584608	0.135873	0.0458731	0.115091	0.0603475	0.053589	0.0740052	0.0848751	0.0531103	0.0735828	0.0702881	0.0604601	0.0552505	0.0988145	0.0768213	0.045507	0.0685703	0.0533637	0.101039	0.0829602	0.0411703	0.0733012	0.0645152	0.0560953	0.0796936	0.10301	0.0607981	0.0843119	0.0451691	0.0613331	0.0749627	0.0837487
Gtf2f1_extended (4183g)	0.256343	0.265045	0.298978	0.202275	0.243474	0.283968	0.24201	0.220382	0.244769	0.250711	0.239419	0.240376	0.226634	0.231224	0.305173	0.200614	0.2896	0.21261	0.356537	0.206161	0.312213	0.258652	0.21216	0.254794	0.250317	0.307285	0.308609	0.274619	0.214947	0.286897	0.304751	0.271522	0.285545	0.214469	0.177185	0.340542	0.337867	0.266706	0.238884	0.243305	0.29343	0.265129	0.309707	0.240151	0.296922	0.308552	0.212329	0.343471	0.237504
Max (11g)	0	0	0	0	0	0	0	0	0	0	0	0.0181122	0	0	0	0	0	0	0	0	0	0	0	0	0	0	0	0	0	0	0	0	0	0	0	0	0	0	0	0	0	0	0	0	0	0	0	0	0
Rreb1_extended (445g)	0.00230914	0.00619526	0.0021965	0.00771592	0.00171778	0.00982794	0.000140801	0.0097153	0.00543494	0.0021965	0.0117428	0.0145307	0.0035482	0.000675847	0.00605446	0.003689	0.000760328	0.00132353	0.00608262	0.0075188	0.0173186	0.00447749	0.0151784	0.00892681	0.00887049	0.0198248	0.00371716	0	0	0.00202754	0.00419588	0.0109262	0.0097153	0.00554758	0.0094337	0.000675847	0.00475909	0.00388612	0.000281603	0.00132353	0.00143617	0.0102222	2.81603e-05	0.00543494	0.00242178	0.00675847	0.00568838	0.00912393	0.018614
Rest_extended (442g)	0.00385796	0.0135169	0.00405508	0.00870153	0.0121089	0.0123905	0.00673031	0.016333	0.0054631	0.00825096	0.0117428	0.0143899	0.0076596	0.0094337	0.0101377	0.00526597	0.0115739	0.00827912	0.0224156	0.0144462	0.0157416	0.0208386	0.014925	0.0166709	0.0156008	0.0119118	0.00889865	0.00363268	0.00371716	0.00870153	0.014925	0.0075188	0.00658951	0.0223311	0	0.0137704	0.00856073	0.00965898	0	0.00867337	0.0094337	0.0100251	0.0172059	0.0235983	0.0095745	0.00858889	0.0195432	0.00819464	0.0163611
Bach1_extended (810g)	0.0249782	0.0324688	0.0113486	0.0374532	0.0407479	0.0242178	0.00861705	0.0368618	0.030751	0.0297091	0.0357636	0.0431697	0.0242742	0.0372561	0.0193461	0.025654	0.0247811	0.0261327	0.134071	0.0384951	0.0302441	0.030751	0.0305258	0.0375377	0.0208949	0.0345527	0.0475627	0.0196277	0.0278505	0.0535045	0.0499564	0.0169807	0.0396778	0.0393399	0.0448875	0.0227254	0.0486047	0.0186421	0.0142773	0.0190927	0.0317085	0.0111796	0.0471403	0.0397342	0.0417617	0.0186703	0.0480696	0.0329194	0.0254006
Rbbp5_extended (982g)	0.00729351	0.0104193	0	0.0120244	0.00371716	0.0108699	0	0.012475	0.00152066	0.011236	0.0219087	0.0204444	0.00453381	0.00923657	0.00706823	0.0105038	0.00464645	0.0140238	0.0364676	0.00757512	0.0216553	0.0163893	0.0125595	0.014587	0.024415	0.0162203	0.0110388	0.00537862	0.0225001	0.010194	0.0076596	0.0078004	0.00239362	0.0234294	0.0252316	0.0108136	0.0262172	0.00495621	0.00853257	0.00498437	0.00701191	0.0182479	0.0101095	0.0280476	0.011067	0.00887049	0.00692743	0.0154318	0.0165864
Bmyc_extended (2009g)	0.0673312	0.0645997	0.0463518	0.0411985	0.0374813	0.0707105	0.0553631	0.0619245	0.0580665	0.0477035	0.105798	0.0613331	0.0499	0.071161	0.0778632	0.0627411	0.0585734	0.0504351	0.191772	0.0492523	0.0707386	0.0390865	0.0849878	0.0754414	0.0735265	0.100476	0.0633888	0.0736392	0.0565459	0.0515333	0.0903382	0.0517023	0.0811298	0.0676129	0.0454225	0.112472	0.0771874	0.0783138	0.0508856	0.0657824	0.0750753	0.0661485	0.0820591	0.0479851	0.0749345	0.0854383	0.0681197	0.0738644	0.0764552
Ezh2 (23g)	0	0	0	0	0	0	0	0	0	0	0	0	0	0	0	0.00971867	0	0	0.025746	0	0	0	0	0	0	0.0204604	0	0	0	0	0	0	0	0	0	0	0	0	0	0	0	0	0	0	0	0	0	0	0
Zfp110_extended (1270g)	0.0217679	0.0206133	0.00529413	0.0127566	0.0100814	0.0290333	0.00853257	0.00216834	0.0115176	0.0146997	0.0179381	0.0168399	0.0167835	0.00664583	0.0151502	0.00940554	0.00450565	0.0251471	0.0245276	0.00599814	0.00385796	0.018276	0.0266396	0.0169525	0.0250627	0.0124187	0.0115739	0.00884233	0.0168399	0.00199938	0.00197122	0.0148123	0.0211484	0.0094337	0.008082	0.017572	0.0244713	0.00416772	0.0143336	0.0099969	0.00782856	0.0315395	0.0121371	0.00988426	0.0188956	0.0190082	0.0161922	0.0108136	0.0280476
Taf1 (2415g)	0.127341	0.135648	0.0541804	0.12827	0.0811298	0.120667	0.0773	0.176593	0.0708231	0.0981386	0.142491	0.198783	0.0898595	0.121258	0.0847061	0.0685985	0.0861423	0.108389	0.134831	0.0986173	0.102588	0.0983076	0.134972	0.158176	0.139281	0.0881699	0.112416	0.0821717	0.109093	0.106587	0.121202	0.0912393	0.11878	0.125116	0.156628	0.11695	0.142209	0.0591366	0.0664864	0.0673031	0.0706542	0.142885	0.0976036	0.129087	0.105686	0.107432	0.145729	0.132213	0.14449
Rela (360g)	0.0041114	0.00464645	0.00171778	0.00551942	0.00718087	0.00718087	0.00940554	0.00974346	0.00689927	0.00658951	0.0160232	0.0230914	0.0114331	0.00501253	0.00532229	0	0	0.0014925	0.0169243	0.00918025	0	0.00489989	0.0146997	0.0140238	0.00782856	0.0174594	0.00658951	0.00453381	0.00267523	0.0172341	0.00622342	0.00887049	0.0119118	0.0153474	0.0102503	0.000450565	0.00394244	0.00261891	0.00706823	0.0100814	0.00599814	0.0122216	0.011602	0.00841993	0.00704007	0.00678663	0.00360452	0.00180226	0.0141083
Erf (26g)	0	0	0	0	0.0107723	0	0.0107723	0	0	0	0	0	0.0138067	0	0	0	0	0	0	0	0	0	0	0	0	0	0.0224549	0	0	0	0	0	0	0	0	0	0	0.00864816	0	0	0.00955849	0	0	0	0	0.00531027	0	0	0
Creb1 (70g)	0.005307	0	0	0	0	0	0	0	0	0	0	0	0	0	0	0	0	0	0	0	0	0	0	0	0	0.00098735	0	0	0	0	0	0	0	0	0.00413453	0	0	0	0	0	0.00493675	0	0	0	0	0	0	0	0
Sin3a (1143g)	0.0298217	0.0508012	0.0234857	0.0473938	0.0266678	0.0362141	0.0170933	0.038129	0.018445	0.0332855	0.0416772	0.0445496	0.0258511	0.037425	0.0391991	0.0119963	0.0336515	0.0410577	0.0531666	0.0234575	0.0214863	0.0332855	0.0466616	0.0379882	0.0200783	0.0184731	0.0139393	0.00464645	0.0631072	0.031455	0.0106727	0.0221058	0.0130101	0.0379882	0.0415364	0.0111233	0.014587	0.0245839	0.0192898	0.0224156	0.0306384	0.0557292	0.0183042	0.0402974	0.0254287	0.0321027	0.0483512	0.0228098	0.0515615
Usf2 (48g)	0.00231959	0.00214777	0	0	0	0	0	0.00214777	0.0121134	0	0.000429553	0	0	0	0	0	0	0	0	0	0	0	0	0	0	0	0	0	0	0.0118557	0	0.0016323	0.00317869	0.00609966	0	0	0	0.00867698	0	0	0	0	0	0.00635739	0	0	0	0.00206186	0.000773196
Xrcc4_extended (1369g)	0.00481541	0.0145589	0.0301033	0.0183323	0.0208668	0.0105319	0.0140801	0.016164	0.0145025	0.0128974	0.0153474	0.0190927	0.0156853	0.0117147	0.0257948	0.0130382	0.0160232	0.0108136	0.0463518	0.0274281	0.0109825	0.0225282	0.00858889	0.00304131	0.0244713	0.0131509	0.0348624	0.000563206	0.0101659	0.0219087	0.00475909	0.00515333	0.0339613	0.00532229	0.0260764	0.010898	0.0307229	0.0233449	0.0228662	0.00734984	0.0384951	0.0287517	0.0275689	0.0220777	0.0210357	0.0176847	0.0125595	0.0188674	0.0203036
Elk1 (357g)	0	0.000281603	0.000253443	0	0.00709639	0.00309763	0	0	0.00692743	0.000901129	0	0.00352004	0	0	0.0156853	0.00292867	0	0.00132353	0.00816648	0.00160514	0.0116865	0.0128693	0.00168962	0	0.00979978	0.00802568	0.00706823	0.00605446	0	0.00329475	0.00695559	0.00374532	0	0	0	0.0143899	0.00340739	0	0.00267523	0	0.00121089	0	0	0	0.00180226	0.0095745	0	0.0117428	0.00242178
Patz1_extended (311g)	0	0.00718087	0.00402692	0	0.00194306	0.00464645	0.00430852	0.00856073	0.000563206	0	0	0.00571654	0.000535045	0.00450565	0.0042522	0	0	0	0.0021965	0.00374532	0.000535045	0.0014925	0.00154882	0	0.00253443	0	0	0	0	5.63206e-05	0	0.000225282	0.00174594	0.00416772	0.00146433	0.00199938	0.00847625	0.000366084	0.00627974	0	0.00571654	0.00222466	0	0.000366084	0.00360452	0	0.00157698	0.00932106	0.00850441
E2f4_extended (440g)	0.0106446	0.0113204	0	8.44809e-05	0	0.0217116	0.00977162	0	0.00202754	0.00782856	0.00825096	0.00242178	0.00357636	0.00109825	0.0145307	0.000506885	0.0021965	0.00937738	0.00247811	0.000450565	0.00605446	0.0060263	0.00656135	0.0016333	0.00901129	0.00107009	0.0054631	0	0.00216834	0.00566022	0.00346372	0.0023373	0.00619526	0	0.0098561	0.00706823	0.00199938	0.00788488	0.00509701	0.0019149	0.000140801	0.0179663	0.0132635	0.00304131	0.00394244	0.00585734	0.00678663	0.0117992	0.00104193
Zfp358 (463g)	0.008082	0.0130382	0	0.00253443	0	0.013179	0	0.00946186	0.000816648	0.00112641	0	0.00594182	0	0.00529413	0.00470277	0	0.00270339	0.00661767	0.00216834	0.000844809	0.00478725	0.0114894	0.011771	0.0120244	0.008082	0.0105601	0.00636423	0.00537862	0.00168962	0.00118273	0.00430852	0.00478725	0.0117147	0.00816648	0.0159106	0.00850441	0.000478725	0.00129537	0.000788488	0.0042522	0.00352004	0.0105038	0	0.00208386	0.00132353	0.00273155	8.44809e-05	0.00774408	0.00841993
Gabpb1 (511g)	0.00554758	0.00785672	0	0.00326659	0.00230914	0.00506885	0.000675847	0.00858889	0.004393	0.00340739	0.00473093	0.00723719	0.00104193	0.00095745	0.00994058	0	0.00459013	0.00949002	0.00247811	0.00343556	0.00264707	0.00312579	0.00599814	0.00895497	0.0192898	0.00419588	0.00977162	0.000816648	0.00689927	0.00168962	0.00180226	0.00841993	0.00132353	0.00636423	0.00596998	0	0.00687111	0.00461829	0.00385796	0	0.00385796	0.00509701	0.00185858	0.00467461	0.00481541	0.00433668	0.0131227	0.00194306	0.00704007
Nrf1 (429g)	0	0	0	0.00208386	0.00098561	0	0	0.00323843	0	0.000112641	0.00259075	0.00456197	0.00247811	0	0	0.00183042	0.00734984	0	0.00244995	0.000760328	0.000760328	0	0	0.00405508	0.00253443	0.00861705	0.00988426	0	0.00261891	0.00374532	0.011602	0.0039706	0.00571654	0.00230914	0.000619526	0.00520965	0.0112078	0.000422404	0.00340739	0.00273155	0.00278787	8.44809e-05	0.00906761	0.00180226	0.0020557	0.00228098	0.0023373	0.004393	0.00816648
Rcor1_extended (476g)	0.00121089	0.00323843	0.00495621	0.00360452	0.00979978	0.00698375	0.000450565	0.000844809	0.00374532	0.00264707	0.00791304	0.00619526	0.00199938	0.00377348	0.003689	0.00771592	0.00146433	0	0.00394244	0.00827912	0	0.0042522	0.000506885	0.00121089	0.0100532	0.0058855	0.0226409	0.00380164	0	0.0105038	0.0102503	0.00284419	0.00481541	0.000422404	0.00692743	0	0.0134043	0.00267523	0.00433668	0.00363268	0.011067	0.00549126	0.00909577	0.0116584	0.000901129	0.00157698	0.00413956	0.00785672	0.00599814
Etv3 (857g)	0.0106446	0.00839177	8.44809e-05	0.00901129	0.00926473	0.0178818	0.0017741	0.00408324	0.00194306	0.00304131	0.00098561	0.00287235	0.00380164	0.00326659	0.00259075	0.00447749	0.0142209	0.00684295	0.025654	0.00563206	0.00884233	0.00467461	0.00535045	0.0120808	0.0078004	0.0113204	0.017741	0.00582918	0.00909577	0.0100532	0.0115457	0.00450565	0.0294557	0.00504069	0.0113204	0.00526597	0.0136577	0.000901129	0.00932106	0.0129819	0.000732167	0.00599814	0.020557	0.00222466	0.0132635	0.003689	0.00881417	0.0112078	0.0139675
Sp2_extended (709g)	0	0	0	0	0.000563206	0	0.00101377	0	0.00343556	0.00214018	0.0103067	0.00949002	0.0063079	0.00267523	0.00281603	0	0	0	0.00909577	0.0118555	0.00847625	0.00732167	0.00940554	0.000253443	0.0111515	0.0113486	0.0060263	0	0.00281603	0.0057447	0.000844809	0.00875785	0.00951818	0.00520965	0.00419588	0	0.0251753	0.00284419	0.000732167	0.00295683	0.00202754	0.0054631	0.00853257	0.00143617	0.00180226	0.0117147	0.00340739	0.000619526	0.00098561
Phf8 (671g)	0	0.00346372	0.0023373	0.00557574	0.0042522	0.0039706	0	0.00650503	0.000535045	0.00408324	0.0041114	0.00743432	0.00247811	0.0103067	0.0041114	0.00377348	0.0119681	0.00903945	0.021965	0.00444933	0.00321027	0.00563206	0.00492805	0.00402692	0.00695559	0.00695559	0.00532229	0.00473093	0.00405508	0.00844809	0.00391428	0.00419588	0.00577286	0.0094337	0.00459013	0.00160514	0.00774408	0.0106727	0.00270339	0.00129537	0.00335107	0.00487173	0.00540678	0.00450565	0.0042522	0.0035482	0.00796936	0.0157979	0.00678663
Brf1 (14g)	0	0	0	0	0	0	0	0	0	0	0	0	0	0	0	0	0	0	0	0	0	0	0	0	0	0	0	0	0	0	0	0	0	0	0	0	0	0	0	0	0	0.00330306	0	0	0	0	0	0	0
Kdm5b_extended (2595g)	0.0583763	0.0698657	0.0430008	0.0661767	0.0384951	0.0738081	0.0431697	0.057447	0.039706	0.0386078	0.0504914	0.106418	0.0475627	0.0978007	0.0392554	0.054631	0.0545746	0.047084	0.0626566	0.063417	0.0745121	0.0384106	0.05587	0.0417899	0.0911549	0.146405	0.0791586	0.0684577	0.0536735	0.0834953	0.0956605	0.0352285	0.108079	0.05235	0.0669652	0.0972656	0.12934	0.0280476	0.0203317	0.0325533	0.0682324	0.0477598	0.0708794	0.0652192	0.0753851	0.076596	0.0485483	0.134719	0.0785954
Ep300 (585g)	0.00453381	0.00661767	0.0060263	0.0035482	0.00543494	0.00858889	0.00101377	0.00312579	0.00461829	0.00864521	0.015995	0.00757512	0.00459013	0.00264707	0.01546	0	0.00267523	0.00180226	0.00963082	0.00284419	0.0107291	0.0140238	0.0116865	0.00430852	0.00636423	0.0108417	0.00247811	0.00543494	0.00484357	0.00360452	0.00805384	0.00591366	0.0156853	0.00853257	0.00774408	0.0110388	0.00633606	0.0101095	0.0136577	0.00771592	0.00915209	0.0167554	0.00540678	0.00681479	0.00577286	0.00520965	0.0094337	0.00827912	0.011771
Mxi1_extended (1509g)	0.0129537	0.0121934	0.00529413	0.0054631	0.0105883	0.0125595	0.00498437	0.00946186	0.00836361	0.0102785	0.0142491	0.0202472	0.00608262	0.0413956	0.0111515	0.0179381	0.00867337	0.00504069	0.0977162	0.0121652	0.0306102	0.0174031	0.00847625	0.0219932	0.0324688	0.0391146	0.0214581	0.0470558	0.0163611	0.00954634	0.0760046	0.00673031	0.0329194	0.00290051	0.0057447	0.0572217	0.0291177	0.00625158	0.00509701	0.0110952	0.00571654	0.0219087	0.0768776	0.00960266	0.00613894	0.01194	0.0136296	0.0907043	0.017037
Atf1_extended (1317g)	0.0227254	0.00625158	0.00856073	0.0117992	0.0131509	0.0147842	0.0121934	0.0185013	0.0078004	0.0165864	0.0141365	0.0232041	0.0141646	0.0310045	0.0060263	0.00264707	0.010194	0.00236546	0.0531948	0.0174594	0.055335	0.0268931	0.0213737	0.0252598	0.0387767	0.0406916	0.0413675	0.0596717	0.0202472	0.0129819	0.0664864	0.0122216	0.0504351	0.0170651	0.00991242	0.0505759	0.0404663	0.0139393	0.0127003	0.0190927	0.0168117	0.0208105	0.0648813	0.0166146	0.023711	0.0183042	0.0138267	0.100645	0.0272028
Mecp2 (992g)	0.0178255	0.02143	0.00774408	0.008082	0.00994058	0.0323843	0.00222466	0.0161077	0.00256259	0.0141928	0.0107009	0.019149	0.0142773	0.0132353	0.0234294	0.0144462	0.00568838	0.0197122	0.0476754	0.0177128	0.0324688	0.0147842	0.0139675	0.0165582	0.0143617	0.0246684	0.0213455	0.0104193	0.00557574	0.0249219	0.0225846	0.017037	0.0220777	0.00782856	0.00377348	0.0323843	0.026358	0.0109262	0.0120244	0.00937738	0.00732167	0.0185013	0.0121089	0.0128974	0.0118273	0.0075188	0.0132917	0.0285545	0.0231478
Nr2c2 (992g)	0.0356509	0.0239926	0.00940554	0.0145307	0.0285264	0.0410295	0.00639239	0.0234857	0.0313424	0.015629	0.0196559	0.0291741	0.0228662	0.0258793	0.0161922	0.0186984	0.0242742	0.0141646	0.0517868	0.0117147	0.0376503	0.0128129	0.0207541	0.0133198	0.0340458	0.0284137	0.0237954	0.0226409	0.0179944	0.0431979	0.0409451	0.0172904	0.030751	0.0216834	0.0137422	0.0454225	0.0297091	0.023711	0.0189237	0.00864521	0.0296528	0.0298217	0.0499	0.0296809	0.0304131	0.0194024	0.0174875	0.0401003	0.0334544
Usf1 (134g)	0.00392773	0.00329181	0	0	0.00172072	0.00291774	0.000187035	0.00463846	0	0	0.00433921	0.00385292	0.00134665	0.00426439	0.00841656	0	0	0.00314218	0.00905248	0	0	0.00220701	0.00422699	0.00710732	0	0.00729436	0.00886545	0	0	0.00564845	0.000598511	0	0.00127184	0	0.0119702	0.00695769	0.00452624	0.00688288	0	0	0	0	0.0053866	0.000822953	0	0.0107358	0	0.00490031	0.00564845
Mitf_extended (109g)	0	0	0	0	0	0.00376493	0	0	0	0.00406786	0	0.00692401	0	0	0	0.00320235	0	0	0.00108188	0.00268305	0.00982344	0.0131123	0	0.00359183	0.00718366	0	0.00164445	0.0104293	0	0	0	0	0.00233685	0	0.00636143	0.0177428	0.00116843	0	0	0	0	0	0.00437078	0	0.000389476	0	0	0.00995326	0
Nfil3_extended (64g)	0.0108609	0	0.0105943	0	0.00386461	0	0.00386461	0.00206557	0.00506397	0.0091951	0.0178571	0.00453092	0	0	0.0148587	0.0119936	0.00946162	0	0.0181237	0	0.0151253	0	0	0.00672974	0.00433102	0	0.00393124	0.0160581	0.00526386	0	0.0117271	0	0.0171242	0	0.00419776	0.0109941	0.0118603	0.0121269	0.000333156	0	0	0	0.010661	0.00219883	0.010661	0.00339819	0	0.0228545	0.00346482
Sp3 (85g)	0	0.00845588	0	0	0	0	0	0	0	0	0	0	0	0.00535714	0	0	0	0	0.0072479	0	0.00157563	0.00582983	0	0	0.0180672	0	0	0.00709034	0	0	0.00756303	0	0	0	0	0.00556723	0	0	0	0	0	0	0.00614496	0	0	0	0	0.000840336	0
Rarg (75g)	0	0	0	0	0	0	0	0	0	0	0	0	0	0	0	0	0.00850073	0	0.0050655	0	0.0291121	0.00413392	0	0	0	0.0104803	0.00232897	0.0172344	0	0	0.00326055	0	0	0	0	0.00489083	0	0	0	0	0	0	0.0170015	0	0	0	0	0.0086754	0
Hcfc1 (794g)	0.0123905	0.00259075	0.00335107	0.00802568	0.0111515	0.0169807	0.00788488	0.0103348	0.00298499	0.013348	0.00653319	0.00363268	0.0120244	0.0216553	0.00768776	0.00464645	0.0142773	0.0121089	0.015995	0.0129256	0.0505759	0.0127285	0.0174875	0.0165301	0.00278787	0.0282729	0.0190645	0.0605728	0.0208386	0.0121089	0.0255977	0.00819464	0.0202754	0.00312579	0.0103911	0.0448593	0.00884233	0.0108417	0.0148405	0.0199093	0.00374532	0.0171215	0.0288361	0.00827912	0.00394244	0.00549126	0.0145589	0.0592774	0.0178818
Trim28 (14g)	0	0	0	0	0	0	0	0	0	0	0	0	0	0	0	0	0	0	0	0	0.0627581	0	0	0	0	0	0	0.0550509	0	0	0	0	0	0	0	0	0	0	0	0	0.00522984	0	0	0	0	0	0	0.0963391	0
Meis2 (15g)	0	0	0	0	0	0	0	0	0	0	0	0	0	0	0	0	0	0	0	0	0	0	0	0	0	0	0	0.0329472	0	0	0	0	0	0	0	0	0	0	0	0	0	0	0.00952381	0	0	0	0	0	0
Zbtb7a (12g)	0	0	0	0	0	0	0	0	0	0	0	0	0	0	0	0	0	0	0	0	0	0	0	0	0	0	0	0.0409469	0	0	0	0	0	0	0	0	0	0	0	0	0	0	0	0	0	0	0.028151	0	0
Tcf7l1_extended (20g)	0.00467836	0	0.00331384	0	0.0282651	0	0.00214425	0	0	0	0	0.0300195	0	0	0.00604288	0	0	0	0	0	0	0.0329435	0	0	0.1577	0	0	0.0865497	0	0.0504873	0.0881092	0	0	0	0	0.155361	0	0	0	0.011306	0.0157895	0	0.0807018	0	0	0	0.000194932	0.02846	0
Hivep1 (11g)	0	0	0	0	0	0	0	0	0	0	0	0	0	0	0	0	0	0	0	0	0	0	0	0	0	0	0	0	0	0	0	0	0	0	0	0	0	0	0	0	0	0	0.015674	0	0	0	0	0	0
Meis3 (23g)	0	0	0	0	0	0	0	0	0	0	0	0	0	0	0	0	0	0	0	0	0	0	0	0	0	0.00971867	0	0.0213129	0	0	0	0	0	0	0	0	0	0	0	0	0	0	0	0	0	0	0	0	0
Arntl (12g)	0	0	0	0	0	0	0	0	0	0	0	0	0	0	0	0	0	0	0	0	0	0	0	0	0	0	0	0	0	0	0	0	0	0	0	0	0	0	0	0	0	0	0	0	0	0	0	0	0
Thra_extended (14g)	0.0737682	0.0867052	0.0894577	0.0834021	0.0511974	0.100743	0.0690889	0.0440407	0.0867052	0.0121112	0.0814754	0.0545004	0.0533994	0.0426645	0.0889072	0.0834021	0.0567024	0.0481696	0.0966144	0.0556014	0.030278	0.0789981	0.0699147	0.0613818	0.0795486	0.0633086	0.0374346	0.0244977	0.0699147	0.0253234	0.114231	0.090834	0.0412882	0.012937	0.0341316	0.0809249	0.0624828	0.0988164	0	0.0924855	0.00578035	0.0933113	0.0993669	0.059455	0	0.0520231	0.0462428	0.0423892	0.0410129
Nr2f6_extended (14g)	0	0	0	0	0	0	0	0	0	0	0	0	0	0	0	0	0	0	0	0	0	0	0	0	0	0	0	0	0	0	0	0	0	0	0	0	0	0	0	0	0	0	0	0	0	0	0	0	0
Zfp362_extended (11g)	0	0	0	0	0	0	0	0	0	0	0	0	0	0	0	0	0	0	0	0	0	0	0	0	0	0	0	0	0	0	0	0	0	0	0	0	0	0	0	0.0170672	0	0	0	0	0	0	0	0	0
Foxc1_extended (67g)	0.00640574	0	0.0237012	0.00512459	0.0400999	0.00666197	0.0254308	0	0.0201781	0	0	0	0.00659791	0.0212671	0.00877586	0	0.0240856	0.00883992	0.0285696	0.0202421	0.0295945	0.00813529	0.00025623	0.00525271	0.00717443	0	0.00755877	0.00204984	0	0.0525271	0.0137083	0	0.00275447	0.0153097	0	0.0060214	0.00743066	0	0	0.029018	0.0226123	0	0.0102492	0.0273525	0.0227404	0	0.0114022	0.0343988	0.00243418
Foxc2_extended (37g)	0	0	0	0	0	0	0	0	0	0	0	0	0	0	0	0	0	0	0	0	0	0	0	0	0	0	0	0	0	0	0	0	0	0	0	0	0.021905	0	0	0	0	0	0	0	0	0	0	0	0
Snai1 (25g)	0	0	0	0	0	0.00661417	0	0	0	0	0	0	0	0	0	0	0	0	0	0	0.00598425	0	0	0	0	0	0	0	0	0	0	0	0	0	0	0	0	0	0	0	0	0	0	0.00204724	0	0	0	0	0
Tgif1 (13g)	0	0	0	0	0	0	0	0	0	0	0	0	0	0	0	0	0	0	0	0	0	0	0	0	0	0	0	0	0	0	0	0	0	0	0	0	0	0	0	0	0	0	0	0	0	0	0	0	0
Foxo4 (12g)	0	0	0	0	0	0	0	0	0	0	0	0	0	0	0	0	0	0	0.0441459	0	0	0	0	0	0	0	0	0	0	0	0	0	0	0	0	0	0	0	0	0	0	0	0	0	0	0	0	0	0
Pou2f1 (14g)	0	0	0	0	0	0	0	0	0	0	0	0	0	0	0	0	0	0	0	0	0	0	0	0	0	0	0	0	0	0	0	0	0	0	0	0	0	0	0	0	0	0	0	0	0	0	0	0	0
Setdb1 (96g)	0	0	0	0	0	0	0	0	0	0	0	0	0	0.000524409	0	0	0	0	0.00581617	0	0.00367086	0.00433829	0.00419527	0	0	0.00667429	0.0032418	0	0	0	0	0	0.00138253	0	0	0	0	0	0	0	0	0	0	0	0.000429062	0	0	0	0.00166857
Trp53_extended (263g)	0.00574567	0.014167	0.00774539	0.00884382	0.00453457	0.0103647	0.0158288	0.00923814	0.0157724	0.00968878	0.0229545	0.0160541	0.0181665	0.00253485	0.0165892	0.0125898	0.0162794	0.010759	0.0130967	0.0162512	0.0126743	0.00782988	0.0170399	0.0178285	0.0100831	0.00878749	0.00574567	0.00704126	0.0197155	0.00974511	0.00360513	0.0118012	0.00577383	0.0159696	0.00740741	0.00847768	0.0099141	0.0124208	0.0165047	0.00963245	0.0139699	0.0125898	0.00414026	0.00735108	0.0171807	0.0213209	0.0151246	0.00867483	0.014336
Thap11_extended (124g)	0.00410127	0	0	0.00512659	0.00650682	0.00784762	0	0.00185346	0	0.00903068	0	0	3.94353e-05	0.00429845	0	0.000867576	0	0.000118306	0.00757158	0.00149854	0.000315482	0.00236612	0.000433788	0.00441675	0	0.00516602	0.00366748	0.00686174	0.00694061	0.00205063	0.00252386	0	0	0.00216894	0	0	0.000867576	0	0.000946447	0.0054815	0.00437732	0	0.00595473	0	0.00579699	0.00157741	0.0068223	0.00130136	0.0104504
Mlx (14g)	0	0	0	0	0	0	0	0	0	0	0	0.0143132	0	0	0	0	0	0	0	0	0	0	0	0.00247729	0	0	0.0319295	0	0	0	0	0	0	0	0	0	0.000550509	0	0	0	0	0	0	0	0	0	0	0	0.00385356
Atf6b (13g)	0	0	0	0	0	0	0	0	0	0	0	0	0	0	0	0	0	0	0	0	0	0	0	0	0	0	0	0	0	0	0	0	0	0	0	0	0	0	0	0	0	0	0	0	0	0	0	0	0
Rora (13g)	0	0	0	0	0	0	0	0	0	0	0	0	0	0	0	0	0	0	0	0	0	0	0	0	0	0	0	0	0	0	0	0	0	0	0	0	0	0	0	0	0	0	0	0	0	0	0	0	0
Klf13 (12g)	0	0	0	0	0	0	0	0	0	0	0	0	0	0	0	0	0	0	0	0	0	0	0	0	0	0	0	0	0	0	0	0	0	0	0	0	0	0	0	0	0	0	0	0	0	0	0	0	0
Mios_extended (58g)	0	0	0	0	0.00166969	0.00631579	0	0.00537205	0	0.0157532	0	0.0127042	0	0.00145191	0	0.00537205	0	0	0.00754991	0.00450091	0.0141561	0	0	0	0.0105989	0.0134301	0.00399274	0	0	0	0	0.00696915	0	0	0.0106715	0.00326679	0.00246824	0	0	0	0	0	0	0	0	0.00130672	0	0.0117604	0
Foxk1_extended (27g)	0	0	0	0	0	0	0	0	0	0	0	0	0	0	0	0	0	0	0	0	0	0	0	0	0	0.0270824	0	0	0	0	0	0	0.0130288	0	0	0	0	0	0	0	0	0	0	0	0	0	0	0	0
Pole4_extended (11g)	0	0	0	0	0	0	0	0	0	0	0	0	0	0	0	0	0	0	0	0	0	0	0	0	0	0	0	0	0	0	0	0	0	0	0	0	0	0	0	0	0	0	0	0	0	0	0	0	0
Hoxc11_extended (17g)	0	0	0	0	0	0	0	0	0	0	0	0	0	0	0	0	0	0	0	0	0	0	0	0	0	0	0	0	0	0	0	0	0	0	0	0	0	0	0	0	0	0	0	0	0	0	0	0	0
Nfatc3_extended (13g)	0	0	0	0.0251479	0	0	0	0	0	0	0	0	0	0	0	0	0	0	0	0	0	0	0	0	0	0	0	0	0	0	0	0	0	0	0	0	0	0	0	0	0	0	0	0	0	0	0	0	0
Zfx_extended (14g)	0	0	0	0	0	0	0	0	0	0	0	0	0	0	0	0	0	0	0	0	0	0	0	0	0	0.017341	0	0	0	0	0	0	0	0	0	0	0	0	0	0	0	0	0	0	0	0	0	0	0
Sp4_extended (59g)	0	0	0	0	0	0.00178789	0	0	0	0	0	0	0	0.00457699	0	0.00407638	0	0.00236001	0	0	0	0	0	0.00114425	0	0.00858185	0	0	0.0009297	0	0	0	0	0	0	0	0	0	0	0	0	0	0	0	0.000858185	0	0	0	0
Smarcb1_extended (67g)	0	0	0	0	0	0	0	0	0.000896804	0	0	0	0	0	0	0.00563705	0.00871181	0	0	0	0.00973672	0.00851963	0	0	0	0	0	0	0	0.0130037	0.0151816	0.00166549	0	0	0.0102492	0.00589328	0	0	0	0	0.00685414	0	0	0.00980078	0.000576517	0	0	0.000320287	0
Maz_extended (58g)	0	0	0	0	0	0	0	0	0.00101633	0	0	0	0	0	0	0	0	0	0	0	0	0	0	0	0	0.000145191	0	0	0	0	0	0	0	0	0	0	0	0	0	0	0	0	0	0	0	0	0	0	0
Runx1_extended (31g)	0	0	0	0	0	0	0	0	0	0	0	0	0	0	0	0	0	0	0	0	0	0	0	0	0	0	0	0	0	0	0	0	0	0	0	0	0	0	0	0	0	0	0	0	0	0	0	0	0.00629739
Klf15_extended (24g)	0	0	0	0	0	0	0	0	0	0	0	0	0	0	0	0	0	0	0	0	0	0	0	0	0	0	0	0	0	0	0	0	0	0	0	0	0	0	0	0	0	0	0	0	0	0	0	0	0
Atf2_extended (28g)	0	0	0	0	0	0	0	0	0	0	0	0	0	0	0	0	0	0	0.0141443	0	0	0	0	0	0	0	0	0	0	0	0	0	0	0	0	0	0.0149929	0	0	0	0	0	0	0	0	0	0	0	0
Pou6f1_extended (11g)	0	0	0	0	0	0	0	0	0	0	0	0	0	0	0	0	0	0	0	0	0	0	0	0	0	0	0	0	0	0	0	0	0	0	0	0	0	0	0	0	0	0	0	0	0	0	0	0	0
Irf3_extended (27g)	0	0	0	0	0	0	0.00117113	0	0	0.000585566	0	0	0	0	0	0	0.00380618	0	0	0.00395257	0	0	0	0	0	0	0.00966184	0	0.0121505	0	0	0	0	0	0	0.00146391	0	0	0	0	0	0.00790514	0	0	0.00146391	0	0	0	0
Zkscan3_extended (18g)	0	0	0	0	0	0	0	0	0	0	0	0	0	0	0	0	0	0	0	0	0	0	0	0	0	0	0	0	0	0	0	0	0	0	0	0	0	0	0	0	0	0	0	0	0	0	0	0	0
Npdc1_extended (17g)	0	0	0	0	0	0	0	0	0	0	0	0	0	0	0	0	0	0	0	0	0.0613315	0	0	0	0	0.0186959	0	0	0	0	0	0	0	0	0	0.00911993	0.0585955	0	0	0	0	0	0	0	0	0	0	0.00638395	0
Cebpz_extended (16g)	0	0	0	0	0	0	0	0	0	0	0	0	0	0	0	0	0	0	0	0	0	0.00265957	0	0	0	0	0	0	0	0	0	0	0	0	0	0	0	0	0	0	0	0	0	0	0	0	0	0.00290135	0
Nfkb1_extended (20g)	0	0	0	0	0	0	0	0	0	0	0	0	0	0	0	0	0	0	0	0	0	0	0	0	0	0	0	0	0.00116959	0	0	0	0	0	0	0	0	0	0	0	0.0109162	0	0	0	0	0	0	0	0
Irf2 (10g)	0	0	0	0	0	0	0	0	0	0	0	0	0	0	0	0	0	0	0	0	0	0	0	0	0	0	0	0	0	0	0	0	0	0	0	0	0	0	0	0	0	0	0	0	0	0	0	0	0
Gtf2a1 (12g)	0	0	0	0	0	0	0	0	0	0	0	0	0	0	0	0	0	0	0	0	0	0	0	0	0	0	0	0	0	0	0	0	0	0	0	0	0	0	0	0	0	0	0	0	0	0	0	0	0
Zfp664 (12g)	0	0	0	0	0	0	0	0	0	0	0	0	0	0	0	0	0	0	0	0	0	0	0	0	0	0.000639795	0	0	0	0	0	0	0	0	0	0	0	0	0	0	0	0	0	0.0198337	0	0	0	0	0
Tbl1xr1_extended (29g)	0	0	0	0	0	0	0	0.00328407	0	0	0	0	0	0	0	0	0	0	0	0	0	0	0	0	0	0	0	0	0	0.0216201	0	0	0	0	0	0	0	0	0	0	0	0	0	0	0	0	0	0	0
Mafb (34g)	0	0	0	0	0	0	0	0	0.0277025	0	0	0	0.0220441	0	0	0	0.0236944	0	0	0	0	0	0	0	0.0148532	0	0.021101	0	0	0	0	0.00165036	0.00895909	0	0	0	0	0.00306495	0.0166215	0	0	0	0	0	0	0	0	0	0
Nfya_extended (26g)	0	0	0	0	0	0	0	0	0	0	0	0	0	0	0	0.0115309	0	0	0	0	0	0	0	0	0	0	0	0	0	0	0	0	0.00682749	0	0	0	0	0	0	0	0	0	0	0	0	0	0	0	0
Zfp74_extended (24g)	0	0	0	0	0	0	0	0	0	0	0	0	0	0	0	0	0	0	0	0	0	0	0	0	0	0	0	0	0	0	0	0	0	0	0	0	0	0	0	0	0	0	0	0	0	0	0	0	0
Irf9_extended (11g)	0	0	0	0	0	0	0	0	0	0	0	0	0	0	0	0	0	0	0	0	0	0	0	0	0	0	0	0	0	0	0	0	0	0	0	0	0	0	0	0	0	0	0	0	0	0	0	0	0
Pole3_extended (14g)	0	0	0	0	0	0	0	0	0	0	0	0	0	0	0	0	0	0	0	0	0	0	0	0	0	0.00440407	0	0	0	0	0	0	0	0	0	0	0	0	0	0	0	0	0.0134875	0	0	0	0.00357831	0.000825764	0
Cebpg_extended (16g)	0	0	0	0	0	0	0	0	0	0	0	0	0	0	0	0	0	0	0	0	0	0	0	0	0	0	0	0	0	0	0	0	0	0	0	0	0	0	0	0	0	0	0	0	0.0321567	0	0	0	0.0125725
E2f5_extended (46g)	0	0	0	0	0.000178555	0	0	0	0	0	0	0	0	0	0	0	0	0	0	0	0	0	0	0	0	0	0	0	0	0	0	0	0	0	0	0	0	0	0	0	0	0	0	0	0	0.00196411	0	0	0
Hdac1 (22g)	0	0	0	0	0	0	0	0	0	0.00640455	0	0	0	0.0103184	0	0	0	0	0.00907312	0	0	0	0	0	0	0.00515922	0.0147661	0	0	0.00569294	0	0	0	0	0	0	0	0	0	0	0	0	0.00515922	0	0	0	0	0	0
Nr1h2_extended (18g)	0	0	0	0	0	0	0	0	0	0	0	0	0	0	0	0	0	0	0	0	0.00711974	0	0	0	0	0.0403452	0	0	0	0	0	0	0	0	0	0	0	0	0	0	0	0	0	0	0	0	0	0	0
Rxra_extended (14g)	0	0	0	0	0	0	0	0	0	0	0	0	0	0	0	0	0	0	0	0	0	0	0	0	0	0	0	0	0	0	0	0	0	0	0	0	0	0	0	0	0	0	0	0	0	0.0156895	0	0	0
Mta3_extended (10g)	0	0	0	0	0	0	0	0	0	0	0	0	0	0	0	0	0	0	0	0	0.0275335	0	0	0	0	0	0	0	0	0	0	0	0	0	0	0	0	0	0	0	0.0152964	0	0	0	0	0	0	0	0
Tead2_extended (72g)	0.0145216	0.0101229	0	0	0	0.0142203	0	0	0	0	0	0	0	0	0	0	0	0.0127742	0	0	0	0	0	0	0	0	0	0	0	0	0	0	0	0	0	0.0151241	0	0	0	0.00204869	0	0.0133767	0	0	0	0	0	0	0
Foxj3_extended (32g)	0	0	0	0	0	0	0	0	0	0	0	0.00748503	0	0	0	0	0	0	0	0	0	0	0	0	0	0	0	0	0	0	0	0	0	0	0	0	0	0	0	0	0	0	0	0	0	0	0	0	0
Stat2_extended (62g)	0	0	0	0.0100678	0	0	0	0	0	0	0.00602698	0	0	0	0	0	0	0.00280803	0	0	0	0	0	0	0	0	0	0	0	0	0	0	0	0	0.0059585	0	0	0	0	0	0	0.00732827	0	0	0	0	0	0	0.00287652
Foxn3_extended (34g)	0	0	0	0	0.00117883	0	0	0	0	0	0	0.00117883	0	0	0.0126135	0.00447955	0.00188613	0	0.00223977	0	0	0	0	0	0	0	0	0	0.00176824	0	0	0	0	0	0	0	0	0.0048332	0	0	0	0.0126135	0.0123777	0	0	0	0	0.015089	0.00129671
Mafg_extended (54g)	0	0.0124488	0	0	0	0	0	0	0	0	0	0	0	0	0	0	0	0	0.00742287	0	0	0	0	0	0.00355679	0.00154643	0	0	0	0	0	0	0	0	0	0.00247429	0.0116756	0	0	0	0	0	0	0	0	0	0	0	0
Zfp369_extended (32g)	0	0	0	0	0	0	0	0	0	0	0	0	0	0	0	0	0	0	0	0	0	0	0	0	0	0	0	0	0	0	0	0	0	0	0	0	0	0	0	0	0	0	0	0	0	0	0	0	0
Clock_extended (20g)	0	0	0	0	0	0	0	0	0	0	0	0	0	0	0	0	0	0	0	0	0	0	0	0	0	0	0	0	0	0	0	0	0	0	0	0	0	0	0	0	0	0	0	0	0	0	0	0	0
Gtf2b (11g)	0	0	0	0	0	0	0	0	0	0	0	0	0	0	0	0	0	0	0	0	0	0	0	0	0	0	0	0	0	0	0	0	0	0	0	0	0	0	0	0	0	0	0	0	0	0	0	0	0
Deaf1 (15g)	0	0	0	0	0	0	0	0	0	0	0	0	0	0	0	0	0	0	0	0	0	0	0	0	0	0	0	0	0	0	0	0	0	0	0	0	0	0	0	0	0.010296	0	0	0	0	0	0	0	0
Stat5a_extended (12g)	0	0	0	0	0	0	0	0	0	0	0	0	0	0	0	0	0	0	0	0	0	0	0	0	0	0	0.0259117	0	0	0	0	0	0.0460653	0	0	0	0	0	0	0	0	0	0	0	0	0	0	0	0
Rxrb_extended (25g)	0	0	0	0	0.00866142	0	0	0	0	0	0	0	0	0	0	0	0	0	0	0	0	0	0	0	0	0	0	0	0	0	0	0	0	0	0	0	0	0	0	0	0	0	0	0	0	0	0	0	0
Bptf (12g)	0	0	0	0	0	0	0	0.0236724	0	0	0	0	0	0.0102367	0	0	0	0	0	0	0	0	0	0	0	0	0	0	0	0	0	0	0	0	0	0	0	0	0	0	0	0	0	0	0	0	0	0	0
Zbtb7b_extended (15g)	0	0	0	0	0	0	0	0	0	0	0	0	0	0	0	0	0	0	0	0	0	0	0	0	0	0	0.010296	0	0	0	0	0	0	0	0	0	0	0	0	0	0	0	0	0	0	0	0	0	0
AW146154_extended (11g)	0	0	0	0	0	0	0	0	0	0	0	0	0	0	0	0	0.0473703	0	0	0	0	0	0	0	0	0	0	0	0	0	0	0	0	0	0	0	0	0	0	0	0	0	0	0	0	0	0	0	0
Mef2d_extended (14g)	0	0	0	0	0	0	0	0	0	0	0	0	0	0	0	0	0	0	0	0	0	0	0	0	0	0	0	0	0	0	0	0	0	0	0	0.0145885	0	0	0	0	0	0.0247729	0	0	0	0	0	0	0
Klf3_extended (30g)	0	0	0	0	0	0	0	0	0	0	0	0	0	0	0	0	0	0	0.0190855	0	0	0	0	0	0	0	0	0	0	0	0	0	0	0	0	0	0	0	0	0	0	0	0	0	0	0	0	0	0
Zfp148_extended (14g)	0	0	0	0	0	0	0	0	0	0	0	0	0	0	0	0	0	0	0	0	0	0	0	0	0	0	0	0	0	0	0	0	0	0	0	0	0	0	0	0	0	0	0	0	0	0	0	0	0
Tbx3 (14g)	0	0	0	0	0	0	0	0	0	0	0	0	0	0	0	0	0	0	0	0	0	0	0	0	0.0222956	0	0	0	0	0	0	0.0060556	0	0	0	0	0	0	0.0170658	0	0	0	0	0	0	0	0	0	0
Nr1h3_extended (37g)	0	0	0	0	0	0	0	0	0	0	0	0	0	0	0	0	0	0	0	0	0	0	0.00806452	0	0	0	0	0	0	0.0016347	0	0	0	0	0	0.00392328	0	0	0	0	0	0	0.00337838	0.0180907	0	0	0	0	0
Nr1d1_extended (14g)	0	0	0	0	0	0.0536746	0	0	0	0	0	0	0	0	0	0	0	0	0	0	0	0	0	0	0	0	0	0	0	0	0	0	0	0	0	0	0	0	0	0	0	0	0	0	0	0	0	0	0
Zfp263 (11g)	0	0	0	0	0	0	0	0	0	0	0	0	0	0	0	0	0	0	0	0	0	0	0	0	0.0477186	0	0.00522466	0	0	0	0	0	0	0	0	0	0	0	0	0	0	0	0	0	0	0	0	0	0
Rara (16g)	0	0	0	0	0	0	0	0	0	0	0	0	0	0	0	0	0	0	0	0	0	0	0	0	0	0	0	0	0	0	0	0	0	0	0	0	0	0	0	0	0	0	0	0	0	0	0	0	0
Tcf3 (16g)	0	0	0	0	0	0	0	0	0	0	0	0	0	0	0	0	0	0	0	0	0	0	0	0	0	0	0	0	0	0	0	0	0	0	0	0	0	0	0	0	0	0	0	0	0	0	0	0	0
Bcl3 (13g)	0	0	0	0	0	0	0	0	0	0	0	0	0	0	0	0	0	0	0	0	0	0	0	0	0	0	0	0	0	0	0	0	0	0	0	0	0	0	0	0	0	0	0	0	0	0	0	0	0
Smarcc2 (110g)	0.0207608	0.0096282	0.0192134	0.0118633	0.012551	0.0263916	0.0150011	0.00262196	0.0168064	0.00365356	0.0187406	0.017709	0.00851064	0.012766	0.0141414	0.00876854	0.0135826	0.0102729	0.0163335	0.0274232	0.0183108	0.032925	0.000558779	0.00614657	0.0259617	0.00184827	0.0153449	0.0102729	0.0113905	0.022781	0.0147002	0.0109607	0.0147862	0.0114765	0.0073501	0.0140984	0.0312057	0.00799484	0.0093703	0.0212336	0.0145283	0.0121212	0.0254459	0.012551	0.0205029	0.0289706	0.00378251	0.00545884	0.0213626
Klf7 (143g)	0.0686749	0.0684597	0.0318092	0.0548323	0.0457952	0.0664515	0.0263941	0.0489152	0.0367581	0.0450063	0.0577013	0.0379415	0.0415636	0.0225569	0.0554779	0.0166398	0.0574502	0.0641205	0.040416	0.0243141	0.0444325	0.0310561	0.0248879	0.02539	0.0237404	0.011404	0.0274341	0.0316299	0.0429622	0.0466918	0.0282589	0.0588488	0.0149901	0.0213376	0.0338533	0.035754	0.0208356	0.0561951	0.0519276	0.0333154	0.041707	0.0320961	0.0375471	0.0362561	0.0669894	0.0408463	0.0252465	0.017357	0.0525013
Tef (37g)	0	0	0	0.0212511	0	0	0	0.0253923	0	0	0.00915432	0.0229948	0	0.0213601	0	0.0158021	0	0	0.0354185	0.0184176	0	0	0.00250654	0	0	0	0	0	0	0	0	0	0	0	0.0150392	0	0	0	0	0	0	0	0	0.00098082	0	0	0.0180907	0	0.0385789
[truncated: 1,887 more columns]

## Sheet:  238 Expression levels
		Percentage expressed	Average expression
Ahr	Endo	0.69	0.01
Arnt	Endo	4.36	0.05
Arntl	Endo	3.44	0.04
Atf1	Endo	5.28	0.06
Atf2	Endo	8.94	0.09
Atf3	Endo	31.42	0.85
Atf4	Endo	65.83	0.96
Atf6b	Endo	4.82	0.05
AW146154	Endo	2.29	0.02
Bach1	Endo	7.34	0.08
Bcl3	Endo	3.44	0.04
Bcl6	Endo	4.59	0.05
Bclaf1	Endo	22.02	0.24
Bhlhe40	Endo	8.49	0.1
Bmyc	Endo	5.28	0.06
Bptf	Endo	14.45	0.2
Brf1	Endo	8.49	0.08
Cebpb	Endo	32.8	0.53
Cebpg	Endo	15.37	0.18
Cebpz	Endo	6.88	0.08
Chd2	Endo	12.39	0.14
Clock	Endo	5.5	0.06
Cpeb1	Endo	4.13	0.05
Creb1	Endo	6.88	0.07
Creb3	Endo	11.7	0.13
Creb3l1	Endo	25.46	0.29
Creb3l2	Endo	14.45	0.16
Creb5	Endo	11.01	0.13
Crem	Endo	3.9	0.04
Ctcf	Endo	11.24	0.13
Cux1	Endo	3.44	0.04
Dbp	Endo	10.09	0.11
Ddit3	Endo	18.12	0.21
Deaf1	Endo	4.36	0.04
E2f4	Endo	2.52	0.03
E2f5	Endo	4.82	0.05
Egr1	Endo	90.6	2.34
Egr2	Endo	10.32	0.14
Elf1	Endo	11.24	0.15
Elf2	Endo	12.61	0.14
Ahr	nmSC	29.09	0.43
Arnt	nmSC	4.73	0.05
Arntl	nmSC	3.64	0.05
Atf1	nmSC	3.27	0.05
Atf2	nmSC	3.64	0.05
Atf3	nmSC	54.55	1.51
Atf4	nmSC	30.91	0.51
Atf6b	nmSC	2.91	0.04
AW146154	nmSC	2.55	0.03
Bach1	nmSC	13.82	0.21
Bcl3	nmSC	1.82	0.02
Bcl6	nmSC	2.18	0.02
Bclaf1	nmSC	17.82	0.3
Bhlhe40	nmSC	23.27	0.35
Bmyc	nmSC	9.45	0.13
Bptf	nmSC	14.91	0.25
Brf1	nmSC	4	0.05
Cebpb	nmSC	18.18	0.32
Cebpg	nmSC	9.45	0.14
Cebpz	nmSC	8.73	0.14
Chd2	nmSC	8.73	0.16
Clock	nmSC	4.73	0.06
Cpeb1	nmSC	5.09	0.07
Creb1	nmSC	7.27	0.09
Creb3	nmSC	4.73	0.07
Creb3l1	nmSC	0.73	0.01
Creb3l2	nmSC	8.36	0.11
Creb5	nmSC	1.82	0.03
Crem	nmSC	2.18	0.04
Ctcf	nmSC	14.91	0.24
Cux1	nmSC	8.36	0.13
Dbp	nmSC	1.45	0.03
Ddit3	nmSC	7.64	0.11
Deaf1	nmSC	2.91	0.04
E2f4	nmSC	2.18	0.03
E2f5	nmSC	3.27	0.04
Egr1	nmSC	90.91	2.38
Egr2	nmSC	26.55	0.49
Elf1	nmSC	6.55	0.1
Elf2	nmSC	8.73	0.13
Ahr	Epi	1.29	0.01
Arnt	Epi	6.19	0.06
Arntl	Epi	4.12	0.04
Atf1	Epi	6.7	0.07
Atf2	Epi	5.67	0.07
Atf3	Epi	13.66	0.34
Atf4	Epi	36.6	0.45
Atf6b	Epi	4.38	0.05
AW146154	Epi	2.32	0.03
Bach1	Epi	4.12	0.05
Bcl3	Epi	2.06	0.02
Bcl6	Epi	7.22	0.07
Bclaf1	Epi	22.68	0.29
Bhlhe40	Epi	5.67	0.08
Bmyc	Epi	7.22	0.08
Bptf	Epi	18.3	0.21
Brf1	Epi	5.93	0.07
Cebpb	Epi	18.56	0.27
Cebpg	Epi	10.82	0.13
Cebpz	Epi	9.28	0.11
Chd2	Epi	7.99	0.11
Clock	Epi	5.41	0.06
Cpeb1	Epi	5.41	0.06
Creb1	Epi	6.7	0.07
Creb3	Epi	8.76	0.1
Creb3l1	Epi	14.95	0.16
Creb3l2	Epi	13.92	0.15
Creb5	Epi	9.54	0.11
Crem	Epi	3.61	0.04
Ctcf	Epi	14.43	0.17
Cux1	Epi	5.41	0.07
Dbp	Epi	2.84	0.03
Ddit3	Epi	7.22	0.09
Deaf1	Epi	3.87	0.04
E2f4	Epi	4.12	0.04
E2f5	Epi	3.09	0.04
Egr1	Epi	60.31	1.35
Egr2	Epi	3.09	0.05
Elf1	Epi	13.14	0.16
Elf2	Epi	7.73	0.09
Ahr	EC	7.16	0.08
Arnt	EC	2.39	0.03
Arntl	EC	2.17	0.03
Atf1	EC	5.64	0.06
Atf2	EC	10.41	0.11
Atf3	EC	37.53	0.95
Atf4	EC	38.18	0.51
Atf6b	EC	6.72	0.08
AW146154	EC	3.04	0.03
Bach1	EC	6.07	0.07
Bcl3	EC	4.77	0.05
Bcl6	EC	0.87	0.01
Bclaf1	EC	32.97	0.4
Bhlhe40	EC	20.17	0.24
Bmyc	EC	6.29	0.07
Bptf	EC	23.64	0.3
Brf1	EC	7.81	0.09
Cebpb	EC	10.63	0.12
Cebpg	EC	24.95	0.34
Cebpz	EC	12.36	0.14
Chd2	EC	12.36	0.15
Clock	EC	6.94	0.08
Cpeb1	EC	0.65	0.01
Creb1	EC	11.06	0.13
Creb3	EC	9.11	0.1
Creb3l1	EC	0.87	0.01
Creb3l2	EC	9.33	0.1
Creb5	EC	0.65	0.01
Crem	EC	7.59	0.08
Ctcf	EC	18.87	0.23
Cux1	EC	9.54	0.11
Dbp	EC	14.97	0.19
Ddit3	EC	5.42	0.06
Deaf1	EC	3.9	0.04
E2f4	EC	4.56	0.05
E2f5	EC	3.47	0.04
Egr1	EC	78.09	1.64
Egr2	EC	3.9	0.04
Elf1	EC	29.72	0.35
Elf2	EC	15.4	0.17
Ahr	Pcyt	0	0
Arnt	Pcyt	3.12	0.04
Arntl	Pcyt	5.21	0.07
Atf1	Pcyt	5.21	0.05
Atf2	Pcyt	8.33	0.13
Atf3	Pcyt	41.67	1.18
Atf4	Pcyt	30.21	0.47
Atf6b	Pcyt	2.08	0.03
AW146154	Pcyt	1.04	0.03
Bach1	Pcyt	9.38	0.12
Bcl3	Pcyt	0	0
Bcl6	Pcyt	4.17	0.04
Bclaf1	Pcyt	20.83	0.36
Bhlhe40	Pcyt	7.29	0.07
Bmyc	Pcyt	1.04	0.01
Bptf	Pcyt	9.38	0.17
Brf1	Pcyt	8.33	0.15
Cebpb	Pcyt	29.17	0.45
Cebpg	Pcyt	9.38	0.17
Cebpz	Pcyt	9.38	0.2
Chd2	Pcyt	7.29	0.15
Clock	Pcyt	4.17	0.05
Cpeb1	Pcyt	3.12	0.04
Creb1	Pcyt	0	0
Creb3	Pcyt	8.33	0.09
Creb3l1	Pcyt	2.08	0.04
Creb3l2	Pcyt	2.08	0.02
Creb5	Pcyt	1.04	0.01
Crem	Pcyt	3.12	0.04
Ctcf	Pcyt	15.62	0.21
Cux1	Pcyt	4.17	0.05
Dbp	Pcyt	2.08	0.03
Ddit3	Pcyt	10.42	0.17
Deaf1	Pcyt	1.04	0.01
E2f4	Pcyt	4.17	0.06
E2f5	Pcyt	3.12	0.03
Egr1	Pcyt	76.04	1.89
Egr2	Pcyt	2.08	0.03
Elf1	Pcyt	10.42	0.15
Elf2	Pcyt	9.38	0.11
Ahr	VSM	2.33	0.02
Arnt	VSM	2.33	0.02
Arntl	VSM	4.65	0.07
Atf1	VSM	5.81	0.08
Atf2	VSM	2.33	0.02
Atf3	VSM	62.79	1.5
Atf4	VSM	32.56	0.44
Atf6b	VSM	3.49	0.06
AW146154	VSM	1.16	0.01
Bach1	VSM	5.81	0.1
Bcl3	VSM	1.16	0.01
Bcl6	VSM	0	0
Bclaf1	VSM	25.58	0.37
Bhlhe40	VSM	8.14	0.09
Bmyc	VSM	4.65	0.05
Bptf	VSM	9.3	0.14
Brf1	VSM	1.16	0.01
Cebpb	VSM	67.44	1.17
Cebpg	VSM	12.79	0.19
Cebpz	VSM	8.14	0.1
Chd2	VSM	8.14	0.08
Clock	VSM	6.98	0.07
Cpeb1	VSM	0	0
Creb1	VSM	4.65	0.05
Creb3	VSM	11.63	0.12
Creb3l1	VSM	1.16	0.01
Creb3l2	VSM	9.3	0.09
Creb5	VSM	1.16	0.01
Crem	VSM	9.3	0.13
Ctcf	VSM	12.79	0.13
Cux1	VSM	4.65	0.05
Dbp	VSM	1.16	0.02
Ddit3	VSM	4.65	0.08
Deaf1	VSM	1.16	0.01
E2f4	VSM	5.81	0.06
E2f5	VSM	9.3	0.1
Egr1	VSM	90.7	2.21
Egr2	VSM	6.98	0.07
Elf1	VSM	9.3	0.12
Elf2	VSM	0	0
Ahr	mSC	0	0
Arnt	mSC	2.33	0.02
Arntl	mSC	2.33	0.02
Atf1	mSC	5.81	0.1
Atf2	mSC	3.49	0.03
Atf3	mSC	29.07	0.56
Atf4	mSC	44.19	0.6
Atf6b	mSC	2.33	0.02
AW146154	mSC	2.33	0.02
Bach1	mSC	8.14	0.1
Bcl3	mSC	0	0
Bcl6	mSC	1.16	0.01
Bclaf1	mSC	19.77	0.26
Bhlhe40	mSC	25.58	0.38
Bmyc	mSC	2.33	0.03
Bptf	mSC	18.6	0.26
Brf1	mSC	3.49	0.03
Cebpb	mSC	16.28	0.24
Cebpg	mSC	6.98	0.12
Cebpz	mSC	4.65	0.07
Chd2	mSC	5.81	0.08
Clock	mSC	3.49	0.07
Cpeb1	mSC	9.3	0.1
Creb1	mSC	4.65	0.07
Creb3	mSC	5.81	0.07
Creb3l1	mSC	0	0
Creb3l2	mSC	4.65	0.06
Creb5	mSC	1.16	0.01
Crem	mSC	6.98	0.09
Ctcf	mSC	6.98	0.13
Cux1	mSC	25.58	0.3
Dbp	mSC	4.65	0.05
Ddit3	mSC	8.14	0.12
Deaf1	mSC	5.81	0.06
E2f4	mSC	0	0
E2f5	mSC	4.65	0.05
Egr1	mSC	90.7	2.32
Egr2	mSC	73.26	1.24
Elf1	mSC	5.81	0.08
Elf2	mSC	6.98	0.07
Ahr	Peri	1.41	0.03
Arnt	Peri	5.63	0.05
Arntl	Peri	2.82	0.04
Atf1	Peri	2.82	0.04
Atf2	Peri	7.04	0.08
Atf3	Peri	8.45	0.11
Atf4	Peri	18.31	0.23
Atf6b	Peri	2.82	0.03
AW146154	Peri	4.23	0.04
Bach1	Peri	5.63	0.07
Bcl3	Peri	4.23	0.04
Bcl6	Peri	5.63	0.05
Bclaf1	Peri	9.86	0.16
Bhlhe40	Peri	12.68	0.18
Bmyc	Peri	5.63	0.07
Bptf	Peri	26.76	0.32
Brf1	Peri	7.04	0.11
Cebpb	Peri	1.41	0.01
Cebpg	Peri	4.23	0.05
Cebpz	Peri	8.45	0.09
Chd2	Peri	9.86	0.09
Clock	Peri	12.68	0.13
Cpeb1	Peri	8.45	0.08
Creb1	Peri	5.63	0.07
Creb3	Peri	9.86	0.09
Creb3l1	Peri	14.08	0.18
Creb3l2	Peri	15.49	0.19
Creb5	Peri	0	0
Crem	Peri	4.23	0.05
Ctcf	Peri	15.49	0.21
Cux1	Peri	9.86	0.16
Dbp	Peri	5.63	0.12
Ddit3	Peri	15.49	0.24
Deaf1	Peri	5.63	0.05
E2f4	Peri	2.82	0.03
E2f5	Peri	11.27	0.12
Egr1	Peri	53.52	0.83
Egr2	Peri	1.41	0.01
Elf1	Peri	22.54	0.23
Elf2	Peri	4.23	0.04
Ahr	IM	5.41	0.1
Arnt	IM	0	0
Arntl	IM	5.41	0.05
Atf1	IM	0	0
Atf2	IM	5.41	0.05
Atf3	IM	18.92	0.59
Atf4	IM	32.43	0.52
Atf6b	IM	5.41	0.05
AW146154	IM	0	0
Bach1	IM	2.7	0.03
Bcl3	IM	5.41	0.05
Bcl6	IM	5.41	0.05
Bclaf1	IM	13.51	0.2
Bhlhe40	IM	10.81	0.2
Bmyc	IM	5.41	0.05
Bptf	IM	10.81	0.1
Brf1	IM	13.51	0.22
Cebpb	IM	18.92	0.41
Cebpg	IM	8.11	0.1
Cebpz	IM	13.51	0.15
Chd2	IM	0	0
Clock	IM	0	0
Cpeb1	IM	0	0
Creb1	IM	16.22	0.2
Creb3	IM	5.41	0.08
Creb3l1	IM	2.7	0.03
Creb3l2	IM	5.41	0.05
Creb5	IM	0	0
Crem	IM	13.51	0.22
Ctcf	IM	16.22	0.2
Cux1	IM	5.41	0.05
Dbp	IM	2.7	0.03
Ddit3	IM	10.81	0.15
Deaf1	IM	0	0
E2f4	IM	2.7	0.03
E2f5	IM	0	0
Egr1	IM	51.35	1.14
Egr2	IM	2.7	0.03
Elf1	IM	37.84	0.59
Elf2	IM	10.81	0.15
Elk1	Endo	2.98	0.03
Elk3	Endo	5.05	0.05
Elk4	Endo	5.28	0.06
Ep300	Endo	3.21	0.04
Erf	Endo	2.75	0.03
Erg	Endo	0.92	0.01
Esrra	Endo	1.61	0.02
Ets1	Endo	5.96	0.07
Ets2	Endo	3.67	0.05
Etv1	Endo	20.87	0.22
Etv3	Endo	4.82	0.05
Etv6	Endo	1.83	0.02
Ezh2	Endo	2.75	0.03
Fli1	Endo	2.06	0.02
Fos	Endo	91.51	2.89
Fosb	Endo	80.73	2.08
Fosl2	Endo	15.14	0.17
Foxc1	Endo	7.8	0.08
Foxc2	Endo	8.49	0.09
Foxd1	Endo	9.86	0.1
Foxd3	Endo	0.23	0
Foxj3	Endo	2.75	0.03
Foxk1	Endo	3.67	0.04
Foxn3	Endo	2.06	0.02
Foxo1	Endo	8.49	0.08
Foxo4	Endo	2.75	0.03
Foxp1	Endo	6.19	0.07
Foxp2	Endo	7.8	0.09
Gabpa	Endo	6.42	0.06
Gabpb1	Endo	2.29	0.03
Gata2	Endo	0	0
Gata6	Endo	0	0
Gli1	Endo	17.2	0.18
Glis2	Endo	5.28	0.05
Gtf2a1	Endo	4.13	0.04
Gtf2b	Endo	12.16	0.13
Gtf2f1	Endo	10.55	0.12
Hcfc1	Endo	2.29	0.02
Hdac1	Endo	12.84	0.15
Hdac2	Endo	13.53	0.14
Elk1	nmSC	1.45	0.02
Elk3	nmSC	1.09	0.01
Elk4	nmSC	4.73	0.06
Ep300	nmSC	4.36	0.06
Erf	nmSC	2.91	0.03
Erg	nmSC	1.82	0.02
Esrra	nmSC	0.36	0
Ets1	nmSC	3.64	0.05
Ets2	nmSC	2.55	0.04
Etv1	nmSC	7.64	0.12
Etv3	nmSC	2.91	0.03
Etv6	nmSC	0.36	0
Ezh2	nmSC	7.27	0.12
Fli1	nmSC	0.73	0.01
Fos	nmSC	96.36	3.23
Fosb	nmSC	69.45	1.79
Fosl2	nmSC	9.09	0.13
Foxc1	nmSC	0	0
Foxc2	nmSC	0	0
Foxd1	nmSC	0	0
Foxd3	nmSC	21.45	0.31
Foxj3	nmSC	0.73	0.01
Foxk1	nmSC	0.73	0.01
Foxn3	nmSC	2.91	0.04
Foxo1	nmSC	16.36	0.26
Foxo4	nmSC	3.27	0.04
Foxp1	nmSC	8.36	0.13
Foxp2	nmSC	0	0
Gabpa	nmSC	5.45	0.08
Gabpb1	nmSC	1.45	0.03
Gata2	nmSC	0.36	0.01
Gata6	nmSC	0	0
Gli1	nmSC	0.36	0
Glis2	nmSC	1.82	0.02
Gtf2a1	nmSC	2.18	0.03
Gtf2b	nmSC	5.09	0.06
Gtf2f1	nmSC	10.55	0.18
Hcfc1	nmSC	2.55	0.03
Hdac1	nmSC	4.73	0.06
Hdac2	nmSC	8.36	0.11
Elk1	Epi	2.32	0.03
Elk3	Epi	3.35	0.03
Elk4	Epi	4.12	0.06
Ep300	Epi	5.67	0.06
Erf	Epi	1.8	0.02
Erg	Epi	0.52	0.01
Esrra	Epi	2.06	0.02
Ets1	Epi	3.09	0.04
Ets2	Epi	3.87	0.04
Etv1	Epi	0.77	0.01
Etv3	Epi	2.58	0.03
Etv6	Epi	2.58	0.03
Ezh2	Epi	5.15	0.06
Fli1	Epi	1.8	0.03
Fos	Epi	70.62	1.57
Fosb	Epi	32.99	0.62
Fosl2	Epi	9.54	0.12
Foxc1	Epi	4.12	0.05
Foxc2	Epi	1.8	0.02
Foxd1	Epi	4.9	0.05
Foxd3	Epi	0	0
Foxj3	Epi	2.06	0.02
Foxk1	Epi	2.84	0.03
Foxn3	Epi	4.64	0.06
Foxo1	Epi	10.57	0.13
Foxo4	Epi	1.55	0.02
Foxp1	Epi	24.74	0.29
Foxp2	Epi	3.61	0.04
Gabpa	Epi	8.51	0.1
Gabpb1	Epi	1.55	0.02
Gata2	Epi	0.77	0.01
Gata6	Epi	2.58	0.03
Gli1	Epi	6.7	0.07
Glis2	Epi	7.47	0.09
Gtf2a1	Epi	3.61	0.04
Gtf2b	Epi	8.51	0.09
Gtf2f1	Epi	13.4	0.15
Hcfc1	Epi	4.38	0.04
Hdac1	Epi	10.82	0.12
Hdac2	Epi	13.66	0.15
Elk1	EC	1.3	0.02
Elk3	EC	36.23	0.42
Elk4	EC	15.4	0.19
Ep300	EC	5.86	0.06
Erf	EC	4.34	0.05
Erg	EC	39.7	0.49
Esrra	EC	3.47	0.04
Ets1	EC	32.97	0.4
Ets2	EC	27.33	0.31
Etv1	EC	0.43	0
Etv3	EC	3.47	0.04
Etv6	EC	6.51	0.07
Ezh2	EC	4.34	0.06
Fli1	EC	36.23	0.47
Fos	EC	79.39	2.14
Fosb	EC	42.73	0.9
Fosl2	EC	16.92	0.21
Foxc1	EC	8.68	0.09
Foxc2	EC	0.87	0.01
Foxd1	EC	0.22	0
Foxd3	EC	0.65	0.01
Foxj3	EC	4.34	0.05
Foxk1	EC	3.9	0.04
Foxn3	EC	6.94	0.07
Foxo1	EC	16.92	0.19
Foxo4	EC	2.39	0.03
Foxp1	EC	39.26	0.51
Foxp2	EC	1.74	0.02
Gabpa	EC	7.81	0.08
Gabpb1	EC	4.12	0.04
Gata2	EC	14.1	0.16
Gata6	EC	7.81	0.09
Gli1	EC	0.87	0.01
Glis2	EC	1.95	0.02
Gtf2a1	EC	3.04	0.03
Gtf2b	EC	6.29	0.07
Gtf2f1	EC	10.63	0.13
Hcfc1	EC	4.34	0.04
Hdac1	EC	14.1	0.15
Hdac2	EC	9.98	0.11
Elk1	Pcyt	4.17	0.04
Elk3	Pcyt	4.17	0.06
Elk4	Pcyt	4.17	0.05
Ep300	Pcyt	4.17	0.05
Erf	Pcyt	2.08	0.02
Erg	Pcyt	0	0
Esrra	Pcyt	1.04	0.01
Ets1	Pcyt	21.88	0.29
Ets2	Pcyt	6.25	0.09
Etv1	Pcyt	3.12	0.03
Etv3	Pcyt	1.04	0.01
Etv6	Pcyt	4.17	0.05
Ezh2	Pcyt	0	0
Fli1	Pcyt	0	0
Fos	Pcyt	79.17	2.55
Fosb	Pcyt	53.12	1.1
Fosl2	Pcyt	13.54	0.26
Foxc1	Pcyt	10.42	0.13
Foxc2	Pcyt	6.25	0.06
Foxd1	Pcyt	0	0
Foxd3	Pcyt	1.04	0.01
Foxj3	Pcyt	1.04	0.01
Foxk1	Pcyt	1.04	0.01
Foxn3	Pcyt	1.04	0.01
Foxo1	Pcyt	5.21	0.08
Foxo4	Pcyt	1.04	0.02
Foxp1	Pcyt	8.33	0.12
Foxp2	Pcyt	1.04	0.01
Gabpa	Pcyt	9.38	0.12
Gabpb1	Pcyt	3.12	0.03
Gata2	Pcyt	0	0
Gata6	Pcyt	0	0
Gli1	Pcyt	11.46	0.16
Glis2	Pcyt	4.17	0.05
Gtf2a1	Pcyt	2.08	0.02
Gtf2b	Pcyt	6.25	0.08
Gtf2f1	Pcyt	7.29	0.16
Hcfc1	Pcyt	2.08	0.03
Hdac1	Pcyt	14.58	0.17
Hdac2	Pcyt	11.46	0.15
Elk1	VSM	3.49	0.03
Elk3	VSM	9.3	0.09
Elk4	VSM	5.81	0.06
Ep300	VSM	3.49	0.03
Erf	VSM	0	0
Erg	VSM	1.16	0.01
Esrra	VSM	4.65	0.06
Ets1	VSM	5.81	0.08
Ets2	VSM	25.58	0.31
Etv1	VSM	3.49	0.03
Etv3	VSM	0	0
Etv6	VSM	0	0
Ezh2	VSM	2.33	0.03
Fli1	VSM	2.33	0.02
Fos	VSM	95.35	2.87
Fosb	VSM	60.47	1.04
Fosl2	VSM	34.88	0.41
Foxc1	VSM	26.74	0.32
Foxc2	VSM	4.65	0.06
Foxd1	VSM	0	0
Foxd3	VSM	1.16	0.01
Foxj3	VSM	3.49	0.03
Foxk1	VSM	3.49	0.03
Foxn3	VSM	4.65	0.05
Foxo1	VSM	4.65	0.06
Foxo4	VSM	1.16	0.01
Foxp1	VSM	12.79	0.14
Foxp2	VSM	1.16	0.01
Gabpa	VSM	5.81	0.06
Gabpb1	VSM	2.33	0.02
Gata2	VSM	0	0
Gata6	VSM	0	0
Gli1	VSM	0	0
Glis2	VSM	1.16	0.01
Gtf2a1	VSM	3.49	0.03
Gtf2b	VSM	10.47	0.12
Gtf2f1	VSM	11.63	0.15
Hcfc1	VSM	1.16	0.01
Hdac1	VSM	13.95	0.15
Hdac2	VSM	6.98	0.07
Elk1	mSC	1.16	0.01
Elk3	mSC	2.33	0.06
Elk4	mSC	2.33	0.02
Ep300	mSC	4.65	0.08
Erf	mSC	3.49	0.05
Erg	mSC	0	0
Esrra	mSC	2.33	0.02
Ets1	mSC	0	0
Ets2	mSC	3.49	0.03
Etv1	mSC	3.49	0.03
Etv3	mSC	0	0
Etv6	mSC	0	0
Ezh2	mSC	13.95	0.2
Fli1	mSC	1.16	0.01
Fos	mSC	100	3.4
Fosb	mSC	88.37	2.26
Fosl2	mSC	9.3	0.12
Foxc1	mSC	1.16	0.01
Foxc2	mSC	0	0
Foxd1	mSC	0	0
Foxd3	mSC	15.12	0.2
Foxj3	mSC	1.16	0.01
Foxk1	mSC	2.33	0.02
Foxn3	mSC	2.33	0.02
Foxo1	mSC	9.3	0.1
Foxo4	mSC	4.65	0.05
Foxp1	mSC	6.98	0.11
Foxp2	mSC	0	0
Gabpa	mSC	9.3	0.14
Gabpb1	mSC	0	0
Gata2	mSC	2.33	0.02
Gata6	mSC	0	0
Gli1	mSC	1.16	0.01
Glis2	mSC	0	0
Gtf2a1	mSC	2.33	0.02
Gtf2b	mSC	1.16	0.01
Gtf2f1	mSC	9.3	0.12
Hcfc1	mSC	2.33	0.02
Hdac1	mSC	9.3	0.12
Hdac2	mSC	6.98	0.12
Elk1	Peri	2.82	0.03
Elk3	Peri	7.04	0.07
Elk4	Peri	8.45	0.11
Ep300	Peri	4.23	0.04
Erf	Peri	1.41	0.01
Erg	Peri	0	0
Esrra	Peri	5.63	0.09
Ets1	Peri	0	0
Ets2	Peri	12.68	0.12
Etv1	Peri	9.86	0.11
Etv3	Peri	9.86	0.12
Etv6	Peri	1.41	0.01
Ezh2	Peri	0	0
Fli1	Peri	1.41	0.03
Fos	Peri	70.42	1.14
Fosb	Peri	38.03	0.52
Fosl2	Peri	7.04	0.09
Foxc1	Peri	35.21	0.47
Foxc2	Peri	9.86	0.13
Foxd1	Peri	22.54	0.21
Foxd3	Peri	0	0
Foxj3	Peri	4.23	0.05
Foxk1	Peri	2.82	0.05
Foxn3	Peri	8.45	0.08
Foxo1	Peri	2.82	0.03
Foxo4	Peri	0	0
Foxp1	Peri	23.94	0.36
Foxp2	Peri	14.08	0.16
Gabpa	Peri	12.68	0.14
Gabpb1	Peri	0	0
Gata2	Peri	0	0
Gata6	Peri	0	0
Gli1	Peri	25.35	0.24
Glis2	Peri	15.49	0.18
Gtf2a1	Peri	4.23	0.04
Gtf2b	Peri	8.45	0.08
Gtf2f1	Peri	15.49	0.2
Hcfc1	Peri	8.45	0.09
Hdac1	Peri	12.68	0.14
Hdac2	Peri	14.08	0.13
Elk1	IM	0	0
Elk3	IM	2.7	0.03
Elk4	IM	13.51	0.13
Ep300	IM	10.81	0.1
Erf	IM	0	0
Erg	IM	10.81	0.1
Esrra	IM	5.41	0.05
Ets1	IM	18.92	0.28
Ets2	IM	5.41	0.08
Etv1	IM	2.7	0.03
Etv3	IM	5.41	0.05
Etv6	IM	5.41	0.05
Ezh2	IM	13.51	0.26
Fli1	IM	32.43	0.38
Fos	IM	81.08	2.1
Fosb	IM	48.65	1.29
Fosl2	IM	13.51	0.15
Foxc1	IM	2.7	0.03
Foxc2	IM	0	0
Foxd1	IM	0	0
Foxd3	IM	0	0
Foxj3	IM	2.7	0.03
Foxk1	IM	2.7	0.03
Foxn3	IM	2.7	0.03
Foxo1	IM	5.41	0.05
Foxo4	IM	0	0
Foxp1	IM	24.32	0.34
Foxp2	IM	0	0
Gabpa	IM	10.81	0.15
Gabpb1	IM	5.41	0.05
Gata2	IM	27.03	0.62
Gata6	IM	0	0
Gli1	IM	2.7	0.03
Glis2	IM	0	0
Gtf2a1	IM	0	0
Gtf2b	IM	13.51	0.15
Gtf2f1	IM	8.11	0.08
Hcfc1	IM	2.7	0.03
Hdac1	IM	18.92	0.24
Hdac2	IM	5.41	0.08
Hic1	Endo	11.47	0.12
Hif1a	Endo	13.76	0.14
Hivep1	Endo	5.5	0.06
Hoxa9	Endo	3.9	0.04
Hoxb9	Endo	0.23	0
Hoxc11	Endo	5.28	0.06
Hoxc6	Endo	3.44	0.04
Hoxc9	Endo	6.88	0.08
Hoxd9	Endo	0.23	0
Irf1	Endo	19.72	0.38
Irf2	Endo	10.32	0.12
Irf3	Endo	10.55	0.1
Irf9	Endo	5.73	0.06
Jun	Endo	91.74	2.82
Junb	Endo	88.07	2.08
Jund	Endo	77.98	1.16
Kdm5a	Endo	11.24	0.15
Kdm5b	Endo	9.4	0.12
Klf13	Endo	12.16	0.15
Klf15	Endo	10.78	0.11
Klf2	Endo	40.37	0.84
Klf3	Endo	7.11	0.08
Klf4	Endo	52.29	0.97
Klf5	Endo	0.69	0.01
Klf6	Endo	62.39	1.17
Klf7	Endo	11.93	0.16
Lef1	Endo	0.23	0
Maf	Endo	33.03	0.4
Mafb	Endo	2.06	0.03
Maff	Endo	7.8	0.09
Mafg	Endo	11.47	0.12
Mafk	Endo	5.28	0.06
Max	Endo	9.17	0.09
Maz	Endo	3.44	0.03
Mecom	Endo	0.69	0.01
Mecp2	Endo	5.96	0.06
Mef2a	Endo	16.51	0.23
Mef2c	Endo	3.21	0.04
Mef2d	Endo	2.98	0.03
Meis2	Endo	4.36	0.05
Hic1	nmSC	0.36	0.01
Hif1a	nmSC	5.45	0.09
Hivep1	nmSC	1.09	0.01
Hoxa9	nmSC	0.36	0
Hoxb9	nmSC	0	0
Hoxc11	nmSC	0.73	0.01
Hoxc6	nmSC	3.64	0.04
Hoxc9	nmSC	4.36	0.06
Hoxd9	nmSC	1.09	0.01
Irf1	nmSC	17.82	0.29
Irf2	nmSC	9.45	0.11
Irf3	nmSC	4.36	0.06
Irf9	nmSC	6.18	0.1
Jun	nmSC	93.09	2.9
Junb	nmSC	94.91	2.35
Jund	nmSC	69.45	1.13
Kdm5a	nmSC	9.82	0.12
Kdm5b	nmSC	4.73	0.07
Klf13	nmSC	14.18	0.19
Klf15	nmSC	4.73	0.07
Klf2	nmSC	42.91	0.9
Klf3	nmSC	10.18	0.16
Klf4	nmSC	27.27	0.63
Klf5	nmSC	0.73	0.01
Klf6	nmSC	77.82	1.77
Klf7	nmSC	13.09	0.2
Lef1	nmSC	0	0
Maf	nmSC	6.55	0.08
Mafb	nmSC	0	0
Maff	nmSC	4	0.04
Mafg	nmSC	6.91	0.09
Mafk	nmSC	5.45	0.07
Max	nmSC	6.18	0.09
Maz	nmSC	6.55	0.08
Mecom	nmSC	0	0
Mecp2	nmSC	8.36	0.1
Mef2a	nmSC	10.55	0.2
Mef2c	nmSC	1.09	0.01
Mef2d	nmSC	2.18	0.02
Meis2	nmSC	0.36	0
Hic1	Epi	9.54	0.1
Hif1a	Epi	10.57	0.12
Hivep1	Epi	3.35	0.04
Hoxa9	Epi	7.73	0.1
Hoxb9	Epi	0	0
Hoxc11	Epi	6.19	0.07
Hoxc6	Epi	6.96	0.07
Hoxc9	Epi	8.51	0.11
Hoxd9	Epi	0.77	0.01
Irf1	Epi	9.28	0.11
Irf2	Epi	11.34	0.12
Irf3	Epi	9.02	0.09
Irf9	Epi	3.87	0.04
Jun	Epi	66.75	1.52
Junb	Epi	53.61	1.04
Jund	Epi	53.09	0.72
Kdm5a	Epi	12.89	0.15
Kdm5b	Epi	8.25	0.1
Klf13	Epi	12.63	0.13
Klf15	Epi	1.8	0.02
Klf2	Epi	30.41	0.44
Klf3	Epi	13.4	0.15
Klf4	Epi	52.06	0.84
Klf5	Epi	2.06	0.02
Klf6	Epi	32.73	0.51
Klf7	Epi	17.27	0.21
Lef1	Epi	0.26	0
Maf	Epi	29.9	0.43
Mafb	Epi	3.61	0.04
Maff	Epi	5.67	0.06
Mafg	Epi	9.54	0.12
Mafk	Epi	4.38	0.06
Max	Epi	6.96	0.07
Maz	Epi	4.64	0.05
Mecom	Epi	0.77	0.01
Mecp2	Epi	5.93	0.06
Mef2a	Epi	11.86	0.13
Mef2c	Epi	4.9	0.06
Mef2d	Epi	9.79	0.11
Meis2	Epi	5.93	0.07
Hic1	EC	2.6	0.03
Hif1a	EC	30.37	0.33
Hivep1	EC	4.12	0.05
Hoxa9	EC	6.72	0.08
Hoxb9	EC	8.24	0.09
Hoxc11	EC	0.22	0
Hoxc6	EC	1.08	0.01
Hoxc9	EC	0.65	0.01
Hoxd9	EC	9.98	0.11
Irf1	EC	20.61	0.27
Irf2	EC	16.05	0.18
Irf3	EC	10.85	0.12
Irf9	EC	12.15	0.14
Jun	EC	88.5	2.05
Junb	EC	77.66	1.51
Jund	EC	63.56	0.98
Kdm5a	EC	11.06	0.12
Kdm5b	EC	8.68	0.1
Klf13	EC	17.35	0.2
Klf15	EC	0.65	0.01
Klf2	EC	65.94	1.25
Klf3	EC	11.28	0.14
Klf4	EC	50.33	0.83
Klf5	EC	0	0
Klf6	EC	54.88	0.81
Klf7	EC	28.42	0.34
Lef1	EC	11.71	0.14
Maf	EC	4.34	0.1
Mafb	EC	3.69	0.04
Maff	EC	3.69	0.04
Mafg	EC	9.33	0.11
Mafk	EC	8.46	0.1
Max	EC	8.03	0.09
Maz	EC	4.77	0.05
Mecom	EC	17.57	0.21
Mecp2	EC	6.51	0.08
Mef2a	EC	29.5	0.35
Mef2c	EC	33.41	0.47
Mef2d	EC	9.54	0.1
Meis2	EC	2.82	0.03
Hic1	Pcyt	6.25	0.06
Hif1a	Pcyt	19.79	0.24
Hivep1	Pcyt	2.08	0.02
Hoxa9	Pcyt	9.38	0.15
Hoxb9	Pcyt	0	0
Hoxc11	Pcyt	2.08	0.02
Hoxc6	Pcyt	8.33	0.11
Hoxc9	Pcyt	4.17	0.05
Hoxd9	Pcyt	0	0
Irf1	Pcyt	9.38	0.16
Irf2	Pcyt	8.33	0.13
Irf3	Pcyt	7.29	0.13
Irf9	Pcyt	3.12	0.05
Jun	Pcyt	82.29	2.33
Junb	Pcyt	82.29	1.66
Jund	Pcyt	56.25	1.1
Kdm5a	Pcyt	11.46	0.13
Kdm5b	Pcyt	6.25	0.11
Klf13	Pcyt	10.42	0.12
Klf15	Pcyt	1.04	0.01
Klf2	Pcyt	13.54	0.31
Klf3	Pcyt	5.21	0.08
Klf4	Pcyt	13.54	0.27
Klf5	Pcyt	0	0
Klf6	Pcyt	58.33	1.02
Klf7	Pcyt	10.42	0.14
Lef1	Pcyt	0	0
Maf	Pcyt	9.38	0.18
Mafb	Pcyt	3.12	0.04
Maff	Pcyt	5.21	0.1
Mafg	Pcyt	6.25	0.09
Mafk	Pcyt	9.38	0.15
Max	Pcyt	5.21	0.11
Maz	Pcyt	1.04	0.01
Mecom	Pcyt	0	0
Mecp2	Pcyt	4.17	0.04
Mef2a	Pcyt	18.75	0.34
Mef2c	Pcyt	13.54	0.21
Mef2d	Pcyt	2.08	0.02
Meis2	Pcyt	4.17	0.08
Hic1	VSM	0	0
Hif1a	VSM	13.95	0.17
Hivep1	VSM	8.14	0.08
Hoxa9	VSM	6.98	0.08
Hoxb9	VSM	0	0
Hoxc11	VSM	3.49	0.05
Hoxc6	VSM	5.81	0.07
Hoxc9	VSM	4.65	0.08
Hoxd9	VSM	0	0
Irf1	VSM	11.63	0.11
Irf2	VSM	6.98	0.1
Irf3	VSM	9.3	0.11
Irf9	VSM	2.33	0.03
Jun	VSM	91.86	2.52
Junb	VSM	97.67	2.17
Jund	VSM	82.56	1.19
Kdm5a	VSM	5.81	0.08
Kdm5b	VSM	4.65	0.06
Klf13	VSM	12.79	0.17
Klf15	VSM	3.49	0.03
Klf2	VSM	66.28	1.38
Klf3	VSM	8.14	0.09
Klf4	VSM	25.58	0.43
Klf5	VSM	0	0
Klf6	VSM	52.33	0.86
Klf7	VSM	12.79	0.16
Lef1	VSM	0	0
Maf	VSM	16.28	0.21
Mafb	VSM	3.49	0.05
Maff	VSM	9.3	0.17
Mafg	VSM	12.79	0.19
Mafk	VSM	13.95	0.18
Max	VSM	8.14	0.11
Maz	VSM	2.33	0.02
Mecom	VSM	0	0
Mecp2	VSM	6.98	0.07
Mef2a	VSM	33.72	0.37
Mef2c	VSM	50	0.7
Mef2d	VSM	5.81	0.06
Meis2	VSM	5.81	0.06
Hic1	mSC	0	0
Hif1a	mSC	8.14	0.08
Hivep1	mSC	0	0
Hoxa9	mSC	0	0
Hoxb9	mSC	0	0
Hoxc11	mSC	0	0
Hoxc6	mSC	2.33	0.02
Hoxc9	mSC	0	0
Hoxd9	mSC	0	0
Irf1	mSC	23.26	0.51
Irf2	mSC	3.49	0.09
Irf3	mSC	2.33	0.02
Irf9	mSC	0	0
Jun	mSC	84.88	2.2
Junb	mSC	90.7	2.3
Jund	mSC	66.28	1.04
Kdm5a	mSC	6.98	0.1
Kdm5b	mSC	3.49	0.03
Klf13	mSC	15.12	0.16
Klf15	mSC	1.16	0.01
Klf2	mSC	45.35	0.88
Klf3	mSC	4.65	0.05
Klf4	mSC	26.74	0.47
Klf5	mSC	0	0
Klf6	mSC	62.79	1.31
Klf7	mSC	11.63	0.18
Lef1	mSC	1.16	0.01
Maf	mSC	67.44	1.08
Mafb	mSC	1.16	0.01
Maff	mSC	16.28	0.24
Mafg	mSC	8.14	0.1
Mafk	mSC	19.77	0.24
Max	mSC	4.65	0.07
Maz	mSC	4.65	0.05
Mecom	mSC	0	0
Mecp2	mSC	2.33	0.02
Mef2a	mSC	5.81	0.09
Mef2c	mSC	2.33	0.02
Mef2d	mSC	4.65	0.07
Meis2	mSC	0	0
Hic1	Peri	5.63	0.07
Hif1a	Peri	5.63	0.09
Hivep1	Peri	4.23	0.04
Hoxa9	Peri	7.04	0.11
Hoxb9	Peri	0	0
Hoxc11	Peri	7.04	0.08
Hoxc6	Peri	16.9	0.21
Hoxc9	Peri	9.86	0.11
Hoxd9	Peri	0	0
Irf1	Peri	4.23	0.09
Irf2	Peri	4.23	0.07
Irf3	Peri	2.82	0.03
Irf9	Peri	7.04	0.08
Jun	Peri	52.11	0.84
Junb	Peri	42.25	0.48
Jund	Peri	56.34	0.7
Kdm5a	Peri	11.27	0.13
Kdm5b	Peri	5.63	0.07
Klf13	Peri	7.04	0.07
Klf15	Peri	7.04	0.11
Klf2	Peri	35.21	0.48
Klf3	Peri	16.9	0.24
Klf4	Peri	19.72	0.25
Klf5	Peri	43.66	0.52
Klf6	Peri	35.21	0.5
Klf7	Peri	40.85	0.59
Lef1	Peri	0	0
Maf	Peri	12.68	0.12
Mafb	Peri	0	0
Maff	Peri	2.82	0.03
Mafg	Peri	18.31	0.25
Mafk	Peri	0	0
Max	Peri	7.04	0.12
Maz	Peri	2.82	0.03
Mecom	Peri	0	0
Mecp2	Peri	5.63	0.07
Mef2a	Peri	14.08	0.18
Mef2c	Peri	19.72	0.21
Mef2d	Peri	7.04	0.11
Meis2	Peri	12.68	0.16
Hic1	IM	2.7	0.03
Hif1a	IM	18.92	0.26
Hivep1	IM	2.7	0.03
Hoxa9	IM	2.7	0.03
Hoxb9	IM	0	0
Hoxc11	IM	0	0
Hoxc6	IM	0	0
Hoxc9	IM	0	0
Hoxd9	IM	0	0
Irf1	IM	13.51	0.24
Irf2	IM	13.51	0.17
Irf3	IM	2.7	0.03
Irf9	IM	0	0
Jun	IM	51.35	2.33
Junb	IM	78.38	1.98
Jund	IM	64.86	0.98
Kdm5a	IM	10.81	0.13
Kdm5b	IM	16.22	0.2
Klf13	IM	10.81	0.15
Klf15	IM	2.7	0.03
Klf2	IM	24.32	0.75
Klf3	IM	2.7	0.08
Klf4	IM	16.22	0.4
Klf5	IM	0	0
Klf6	IM	51.35	1.26
Klf7	IM	8.11	0.1
Lef1	IM	2.7	0.03
Maf	IM	21.62	0.45
Mafb	IM	10.81	0.28
Maff	IM	2.7	0.03
Mafg	IM	5.41	0.08
Mafk	IM	5.41	0.05
Max	IM	10.81	0.1
Maz	IM	2.7	0.03
Mecom	IM	2.7	0.03
Mecp2	IM	10.81	0.1
Mef2a	IM	21.62	0.34
Mef2c	IM	18.92	0.28
Mef2d	IM	8.11	0.08
Meis2	IM	10.81	0.15
Meis3	Endo	6.19	0.06
Mios	Endo	5.5	0.06
Mitf	Endo	1.15	0.01
Mlx	Endo	5.5	0.06
Mta3	Endo	2.98	0.03
Mxd4	Endo	37.39	0.42
Mxi1	Endo	4.59	0.06
Myc	Endo	9.63	0.14
Nfatc3	Endo	4.59	0.05
Nfe2l2	Endo	20.18	0.23
Nfic	Endo	28.21	0.32
Nfil3	Endo	5.28	0.06
Nfkb1	Endo	4.82	0.05
Nfya	Endo	4.13	0.04
Nfyb	Endo	5.5	0.06
Npdc1	Endo	23.39	0.24
Nr1d1	Endo	9.86	0.12
Nr1h2	Endo	6.65	0.07
Nr1h3	Endo	9.86	0.1
Nr2c2	Endo	5.73	0.06
Nr2f6	Endo	3.44	0.03
Nr3c1	Endo	20.64	0.25
Nrf1	Endo	3.21	0.04
Patz1	Endo	1.83	0.02
Pbx1	Endo	11.93	0.13
Phf8	Endo	3.67	0.04
Pold2	Endo	6.19	0.07
Pole3	Endo	10.09	0.11
Pole4	Endo	7.11	0.07
Pou2f1	Endo	2.06	0.02
Pou3f1	Endo	0.46	0
Pou6f1	Endo	2.29	0.03
Prdm16	Endo	0.23	0
Rad21	Endo	13.99	0.16
Rara	Endo	6.42	0.06
Rarg	Endo	12.39	0.12
Rbbp5	Endo	2.98	0.03
Rcor1	Endo	5.5	0.06
Rela	Endo	8.72	0.09
Relb	Endo	2.98	0.03
Meis3	nmSC	1.82	0.02
Mios	nmSC	3.27	0.04
Mitf	nmSC	1.09	0.01
Mlx	nmSC	4	0.05
Mta3	nmSC	1.82	0.03
Mxd4	nmSC	21.09	0.33
Mxi1	nmSC	5.82	0.07
Myc	nmSC	6.55	0.1
Nfatc3	nmSC	2.18	0.03
Nfe2l2	nmSC	18.18	0.29
Nfic	nmSC	28.73	0.42
Nfil3	nmSC	3.64	0.05
Nfkb1	nmSC	6.18	0.1
Nfya	nmSC	2.55	0.03
Nfyb	nmSC	4	0.05
Npdc1	nmSC	25.45	0.33
Nr1d1	nmSC	9.45	0.12
Nr1h2	nmSC	6.91	0.09
Nr1h3	nmSC	1.82	0.03
Nr2c2	nmSC	6.55	0.09
Nr2f6	nmSC	2.91	0.04
Nr3c1	nmSC	23.27	0.36
Nrf1	nmSC	1.45	0.02
Patz1	nmSC	2.91	0.05
Pbx1	nmSC	4.36	0.06
Phf8	nmSC	4.73	0.07
Pold2	nmSC	4.36	0.06
Pole3	nmSC	4.36	0.07
Pole4	nmSC	5.09	0.06
Pou2f1	nmSC	2.18	0.02
Pou3f1	nmSC	4.36	0.11
Pou6f1	nmSC	3.27	0.04
Prdm16	nmSC	6.91	0.09
Rad21	nmSC	16	0.25
Rara	nmSC	2.91	0.05
Rarg	nmSC	12.73	0.15
Rbbp5	nmSC	3.27	0.04
Rcor1	nmSC	2.91	0.04
Rela	nmSC	5.45	0.06
Relb	nmSC	6.55	0.07
Meis3	Epi	3.87	0.04
Mios	Epi	3.61	0.05
Mitf	Epi	7.47	0.08
Mlx	Epi	4.9	0.05
Mta3	Epi	3.87	0.04
Mxd4	Epi	28.09	0.33
Mxi1	Epi	5.67	0.06
Myc	Epi	7.47	0.09
Nfatc3	Epi	5.67	0.06
Nfe2l2	Epi	25.26	0.29
Nfic	Epi	30.93	0.36
Nfil3	Epi	7.22	0.07
Nfkb1	Epi	4.9	0.05
Nfya	Epi	2.06	0.03
Nfyb	Epi	5.41	0.05
Npdc1	Epi	21.13	0.24
Nr1d1	Epi	6.7	0.08
Nr1h2	Epi	6.7	0.06
Nr1h3	Epi	5.67	0.06
Nr2c2	Epi	9.28	0.11
Nr2f6	Epi	5.15	0.05
Nr3c1	Epi	28.35	0.32
Nrf1	Epi	2.58	0.03
Patz1	Epi	1.29	0.01
Pbx1	Epi	14.18	0.16
Phf8	Epi	2.84	0.03
Pold2	Epi	4.9	0.05
Pole3	Epi	7.22	0.08
Pole4	Epi	9.28	0.09
Pou2f1	Epi	2.58	0.04
Pou3f1	Epi	0.52	0.01
Pou6f1	Epi	4.9	0.05
Prdm16	Epi	0.26	0
Rad21	Epi	15.21	0.18
Rara	Epi	5.15	0.06
Rarg	Epi	16.49	0.17
Rbbp5	Epi	1.8	0.02
Rcor1	Epi	4.9	0.06
Rela	Epi	5.93	0.06
Relb	Epi	5.15	0.06
Meis3	EC	0.65	0.01
Mios	EC	3.69	0.04
Mitf	EC	0.87	0.01
Mlx	EC	6.29	0.08
Mta3	EC	4.56	0.05
Mxd4	EC	33.19	0.39
Mxi1	EC	2.82	0.03
Myc	EC	7.59	0.1
Nfatc3	EC	2.82	0.03
Nfe2l2	EC	21.91	0.25
Nfic	EC	17.14	0.19
Nfil3	EC	4.12	0.04
Nfkb1	EC	8.89	0.1
Nfya	EC	5.64	0.06
Nfyb	EC	8.24	0.08
Npdc1	EC	18.66	0.22
Nr1d1	EC	15.62	0.16
Nr1h2	EC	11.28	0.12
Nr1h3	EC	6.07	0.07
Nr2c2	EC	6.51	0.08
Nr2f6	EC	2.6	0.03
Nr3c1	EC	32.1	0.39
Nrf1	EC	4.34	0.05
Patz1	EC	3.69	0.04
Pbx1	EC	9.76	0.11
Phf8	EC	3.69	0.04
Pold2	EC	2.6	0.03
Pole3	EC	6.07	0.07
Pole4	EC	8.24	0.1
Pou2f1	EC	4.56	0.05
Pou3f1	EC	0.43	0
Pou6f1	EC	3.04	0.04
Prdm16	EC	3.69	0.05
Rad21	EC	14.53	0.18
Rara	EC	8.68	0.09
Rarg	EC	9.54	0.11
Rbbp5	EC	5.21	0.05
Rcor1	EC	5.64	0.07
Rela	EC	11.28	0.12
Relb	EC	4.56	0.05
Meis3	Pcyt	3.12	0.05
Mios	Pcyt	4.17	0.04
Mitf	Pcyt	5.21	0.08
Mlx	Pcyt	6.25	0.08
Mta3	Pcyt	2.08	0.02
Mxd4	Pcyt	15.62	0.24
Mxi1	Pcyt	1.04	0.01
Myc	Pcyt	6.25	0.08
Nfatc3	Pcyt	2.08	0.03
Nfe2l2	Pcyt	16.67	0.2
Nfic	Pcyt	17.71	0.28
Nfil3	Pcyt	4.17	0.04
Nfkb1	Pcyt	2.08	0.03
Nfya	Pcyt	5.21	0.05
Nfyb	Pcyt	5.21	0.06
Npdc1	Pcyt	11.46	0.14
Nr1d1	Pcyt	5.21	0.06
Nr1h2	Pcyt	10.42	0.11
Nr1h3	Pcyt	0	0
Nr2c2	Pcyt	6.25	0.1
Nr2f6	Pcyt	2.08	0.02
Nr3c1	Pcyt	31.25	0.45
Nrf1	Pcyt	2.08	0.04
Patz1	Pcyt	4.17	0.04
Pbx1	Pcyt	10.42	0.14
Phf8	Pcyt	5.21	0.05
Pold2	Pcyt	1.04	0.01
Pole3	Pcyt	1.04	0.01
Pole4	Pcyt	3.12	0.04
Pou2f1	Pcyt	2.08	0.02
Pou3f1	Pcyt	1.04	0.01
Pou6f1	Pcyt	3.12	0.06
Prdm16	Pcyt	0	0
Rad21	Pcyt	9.38	0.13
Rara	Pcyt	4.17	0.07
Rarg	Pcyt	5.21	0.05
Rbbp5	Pcyt	1.04	0.01
Rcor1	Pcyt	3.12	0.04
Rela	Pcyt	18.75	0.21
Relb	Pcyt	0	0
Meis3	VSM	1.16	0.01
Mios	VSM	4.65	0.06
Mitf	VSM	1.16	0.01
Mlx	VSM	4.65	0.06
Mta3	VSM	4.65	0.05
Mxd4	VSM	18.6	0.23
Mxi1	VSM	4.65	0.06
Myc	VSM	8.14	0.09
Nfatc3	VSM	3.49	0.05
Nfe2l2	VSM	6.98	0.09
Nfic	VSM	9.3	0.12
Nfil3	VSM	4.65	0.06
Nfkb1	VSM	4.65	0.05
Nfya	VSM	2.33	0.02
Nfyb	VSM	4.65	0.05
Npdc1	VSM	8.14	0.12
Nr1d1	VSM	5.81	0.08
Nr1h2	VSM	8.14	0.11
Nr1h3	VSM	3.49	0.05
Nr2c2	VSM	4.65	0.09
Nr2f6	VSM	3.49	0.03
Nr3c1	VSM	16.28	0.26
Nrf1	VSM	2.33	0.02
Patz1	VSM	1.16	0.01
Pbx1	VSM	8.14	0.11
Phf8	VSM	2.33	0.02
Pold2	VSM	2.33	0.02
Pole3	VSM	9.3	0.1
Pole4	VSM	18.6	0.23
Pou2f1	VSM	1.16	0.02
Pou3f1	VSM	0	0
Pou6f1	VSM	2.33	0.02
Prdm16	VSM	5.81	0.07
Rad21	VSM	15.12	0.23
Rara	VSM	2.33	0.02
Rarg	VSM	5.81	0.06
Rbbp5	VSM	0	0
Rcor1	VSM	4.65	0.06
Rela	VSM	8.14	0.08
Relb	VSM	2.33	0.03
Meis3	mSC	1.16	0.01
Mios	mSC	4.65	0.06
Mitf	mSC	4.65	0.06
Mlx	mSC	1.16	0.01
Mta3	mSC	3.49	0.05
Mxd4	mSC	27.91	0.34
Mxi1	mSC	12.79	0.16
Myc	mSC	0	0
Nfatc3	mSC	2.33	0.03
Nfe2l2	mSC	19.77	0.23
Nfic	mSC	24.42	0.36
Nfil3	mSC	3.49	0.05
Nfkb1	mSC	3.49	0.05
Nfya	mSC	3.49	0.03
Nfyb	mSC	4.65	0.06
Npdc1	mSC	12.79	0.13
Nr1d1	mSC	4.65	0.06
Nr1h2	mSC	13.95	0.14
Nr1h3	mSC	1.16	0.01
Nr2c2	mSC	4.65	0.05
Nr2f6	mSC	2.33	0.02
Nr3c1	mSC	15.12	0.19
Nrf1	mSC	3.49	0.03
Patz1	mSC	0	0
Pbx1	mSC	4.65	0.05
Phf8	mSC	2.33	0.02
Pold2	mSC	8.14	0.1
Pole3	mSC	6.98	0.07
Pole4	mSC	3.49	0.03
Pou2f1	mSC	3.49	0.03
Pou3f1	mSC	48.84	0.85
Pou6f1	mSC	2.33	0.03
Prdm16	mSC	5.81	0.08
Rad21	mSC	15.12	0.23
Rara	mSC	2.33	0.02
Rarg	mSC	10.47	0.14
Rbbp5	mSC	1.16	0.01
Rcor1	mSC	3.49	0.05
Rela	mSC	3.49	0.05
Relb	mSC	1.16	0.01
Meis3	Peri	0	0
Mios	Peri	4.23	0.04
Mitf	Peri	1.41	0.01
Mlx	Peri	4.23	0.04
Mta3	Peri	8.45	0.09
Mxd4	Peri	23.94	0.32
Mxi1	Peri	4.23	0.04
Myc	Peri	0	0
Nfatc3	Peri	4.23	0.04
Nfe2l2	Peri	19.72	0.23
Nfic	Peri	21.13	0.32
Nfil3	Peri	0	0
Nfkb1	Peri	5.63	0.05
Nfya	Peri	2.82	0.04
Nfyb	Peri	9.86	0.11
Npdc1	Peri	12.68	0.12
Nr1d1	Peri	18.31	0.19
Nr1h2	Peri	8.45	0.11
Nr1h3	Peri	0	0
Nr2c2	Peri	2.82	0.04
Nr2f6	Peri	8.45	0.09
Nr3c1	Peri	32.39	0.42
Nrf1	Peri	1.41	0.01
Patz1	Peri	0	0
Pbx1	Peri	12.68	0.12
Phf8	Peri	1.41	0.01
Pold2	Peri	1.41	0.01
Pole3	Peri	7.04	0.08
Pole4	Peri	8.45	0.09
Pou2f1	Peri	4.23	0.07
Pou3f1	Peri	0	0
Pou6f1	Peri	1.41	0.01
Prdm16	Peri	1.41	0.01
Rad21	Peri	21.13	0.27
Rara	Peri	1.41	0.01
Rarg	Peri	19.72	0.24
Rbbp5	Peri	4.23	0.05
Rcor1	Peri	2.82	0.03
Rela	Peri	15.49	0.16
Relb	Peri	2.82	0.03
Meis3	IM	0	0
Mios	IM	5.41	0.05
Mitf	IM	8.11	0.08
Mlx	IM	5.41	0.08
Mta3	IM	0	0
Mxd4	IM	27.03	0.36
Mxi1	IM	0	0
Myc	IM	2.7	0.03
Nfatc3	IM	2.7	0.05
Nfe2l2	IM	18.92	0.24
Nfic	IM	2.7	0.03
Nfil3	IM	5.41	0.1
Nfkb1	IM	21.62	0.24
Nfya	IM	5.41	0.05
Nfyb	IM	0	0
Npdc1	IM	0	0
Nr1d1	IM	2.7	0.05
Nr1h2	IM	16.22	0.2
Nr1h3	IM	0	0
Nr2c2	IM	10.81	0.13
Nr2f6	IM	2.7	0.03
Nr3c1	IM	27.03	0.32
Nrf1	IM	8.11	0.08
Patz1	IM	8.11	0.08
Pbx1	IM	2.7	0.03
Phf8	IM	5.41	0.13
Pold2	IM	0	0
Pole3	IM	5.41	0.05
Pole4	IM	10.81	0.13
Pou2f1	IM	2.7	0.03
Pou3f1	IM	0	0
Pou6f1	IM	2.7	0.05
Prdm16	IM	0	0
Rad21	IM	16.22	0.26
Rara	IM	10.81	0.13
Rarg	IM	10.81	0.13
Rbbp5	IM	0	0
Rcor1	IM	5.41	0.08
Rela	IM	13.51	0.13
Relb	IM	10.81	0.13
Rest	Endo	7.57	0.09
Rora	Endo	11.01	0.14
Rreb1	Endo	2.98	0.03
Runx1	Endo	5.28	0.06
Rxra	Endo	2.29	0.02
Rxrb	Endo	3.67	0.04
Rxrg	Endo	0.23	0
Setdb1	Endo	2.29	0.03
Sin3a	Endo	5.05	0.06
Six5	Endo	4.59	0.04
Smad1	Endo	4.82	0.05
Smarca4	Endo	7.57	0.08
Smarcb1	Endo	9.17	0.1
Smarcc2	Endo	13.3	0.15
Smc3	Endo	18.35	0.21
Snai1	Endo	5.05	0.06
Sox10	Endo	0.46	0
Sox17	Endo	0.92	0.01
Sox18	Endo	0.23	0
Sox2	Endo	0.23	0
Sox4	Endo	4.36	0.05
Sox5	Endo	10.78	0.11
Sox6	Endo	4.59	0.05
Sox8	Endo	14.68	0.2
Sox9	Endo	44.95	0.58
Sp1	Endo	12.61	0.13
Sp2	Endo	3.9	0.04
Sp3	Endo	13.53	0.15
Sp4	Endo	3.44	0.04
Srebf1	Endo	8.26	0.08
Srebf2	Endo	15.6	0.16
Srf	Endo	6.42	0.07
Stat1	Endo	5.05	0.05
Stat2	Endo	5.73	0.06
Stat3	Endo	10.32	0.12
Stat5a	Endo	5.05	0.05
Taf1	Endo	9.17	0.11
Taf7	Endo	14.22	0.16
Tal1	Endo	0.46	0
Tbl1xr1	Endo	4.36	0.05
Rest	nmSC	8	0.13
Rora	nmSC	4.73	0.08
Rreb1	nmSC	3.27	0.04
Runx1	nmSC	3.27	0.04
Rxra	nmSC	1.82	0.03
Rxrb	nmSC	2.55	0.03
Rxrg	nmSC	22.91	0.29
Setdb1	nmSC	1.09	0.01
Sin3a	nmSC	5.45	0.09
Six5	nmSC	3.64	0.04
Smad1	nmSC	4	0.06
Smarca4	nmSC	3.27	0.04
Smarcb1	nmSC	10.18	0.14
Smarcc2	nmSC	14.55	0.22
Smc3	nmSC	16.73	0.31
Snai1	nmSC	0	0
Sox10	nmSC	40.36	0.52
Sox17	nmSC	0	0
Sox18	nmSC	0.73	0.01
Sox2	nmSC	15.64	0.22
Sox4	nmSC	10.18	0.15
Sox5	nmSC	0.36	0.01
Sox6	nmSC	8.36	0.13
Sox8	nmSC	1.45	0.01
Sox9	nmSC	0.73	0.01
Sp1	nmSC	9.82	0.16
Sp2	nmSC	1.82	0.02
Sp3	nmSC	8	0.11
Sp4	nmSC	4	0.06
Srebf1	nmSC	10.91	0.13
Srebf2	nmSC	8.73	0.12
Srf	nmSC	9.09	0.14
Stat1	nmSC	4.73	0.09
Stat2	nmSC	3.64	0.05
Stat3	nmSC	17.82	0.24
Stat5a	nmSC	0.36	0.01
Taf1	nmSC	7.64	0.14
Taf7	nmSC	7.27	0.13
Tal1	nmSC	0.36	0
Tbl1xr1	nmSC	4.36	0.05
Rest	Epi	5.15	0.07
Rora	Epi	14.18	0.15
Rreb1	Epi	2.06	0.02
Runx1	Epi	1.8	0.03
Rxra	Epi	2.84	0.03
Rxrb	Epi	3.35	0.04
Rxrg	Epi	0.77	0.01
Setdb1	Epi	2.84	0.04
Sin3a	Epi	3.61	0.04
Six5	Epi	1.8	0.02
Smad1	Epi	7.22	0.08
Smarca4	Epi	6.7	0.08
Smarcb1	Epi	11.6	0.13
Smarcc2	Epi	16.75	0.19
Smc3	Epi	17.53	0.22
Snai1	Epi	3.35	0.04
Sox10	Epi	0.77	0.01
Sox17	Epi	1.55	0.02
Sox18	Epi	0.52	0.01
Sox2	Epi	0.26	0
Sox4	Epi	5.41	0.06
Sox5	Epi	1.55	0.02
Sox6	Epi	0.52	0.01
Sox8	Epi	1.03	0.01
Sox9	Epi	3.35	0.04
Sp1	Epi	12.11	0.13
Sp2	Epi	1.8	0.02
Sp3	Epi	14.69	0.15
Sp4	Epi	2.32	0.03
Srebf1	Epi	6.96	0.07
Srebf2	Epi	5.41	0.06
Srf	Epi	3.87	0.04
Stat1	Epi	5.67	0.06
Stat2	Epi	5.41	0.06
Stat3	Epi	13.66	0.15
Stat5a	Epi	2.58	0.03
Taf1	Epi	6.44	0.09
Taf7	Epi	3.61	0.04
Tal1	Epi	0.52	0.01
Tbl1xr1	Epi	6.19	0.06
Rest	EC	6.29	0.07
Rora	EC	7.59	0.1
Rreb1	EC	3.9	0.05
Runx1	EC	0.43	0.01
Rxra	EC	4.77	0.05
Rxrb	EC	3.47	0.04
Rxrg	EC	0.43	0
Setdb1	EC	2.39	0.03
Sin3a	EC	9.33	0.11
Six5	EC	1.52	0.02
Smad1	EC	18	0.22
Smarca4	EC	16.27	0.18
Smarcb1	EC	9.33	0.1
Smarcc2	EC	21.26	0.26
Smc3	EC	16.49	0.19
Snai1	EC	3.47	0.04
Sox10	EC	1.74	0.02
Sox17	EC	42.95	0.59
Sox18	EC	22.56	0.26
Sox2	EC	0.22	0
Sox4	EC	9.54	0.11
Sox5	EC	1.3	0.02
Sox6	EC	0.22	0
Sox8	EC	0.43	0
Sox9	EC	0	0
Sp1	EC	8.24	0.1
Sp2	EC	2.6	0.03
Sp3	EC	10.85	0.12
Sp4	EC	4.99	0.06
Srebf1	EC	5.64	0.05
Srebf2	EC	3.04	0.04
Srf	EC	14.75	0.17
Stat1	EC	16.7	0.19
Stat2	EC	13.45	0.16
Stat3	EC	24.73	0.28
Stat5a	EC	1.95	0.02
Taf1	EC	8.89	0.11
Taf7	EC	10.2	0.14
Tal1	EC	9.76	0.1
Tbl1xr1	EC	6.72	0.08
Rest	Pcyt	3.12	0.04
Rora	Pcyt	8.33	0.14
Rreb1	Pcyt	1.04	0.02
Runx1	Pcyt	2.08	0.02
Rxra	Pcyt	3.12	0.05
Rxrb	Pcyt	6.25	0.08
Rxrg	Pcyt	1.04	0.01
Setdb1	Pcyt	2.08	0.02
Sin3a	Pcyt	3.12	0.04
Six5	Pcyt	3.12	0.05
Smad1	Pcyt	3.12	0.03
Smarca4	Pcyt	7.29	0.08
Smarcb1	Pcyt	16.67	0.22
Smarcc2	Pcyt	19.79	0.25
Smc3	Pcyt	20.83	0.28
Snai1	Pcyt	2.08	0.02
Sox10	Pcyt	1.04	0.01
Sox17	Pcyt	1.04	0.01
Sox18	Pcyt	0	0
Sox2	Pcyt	1.04	0.01
Sox4	Pcyt	8.33	0.09
Sox5	Pcyt	6.25	0.09
Sox6	Pcyt	0	0
Sox8	Pcyt	1.04	0.01
Sox9	Pcyt	3.12	0.05
Sp1	Pcyt	6.25	0.09
Sp2	Pcyt	0	0
Sp3	Pcyt	5.21	0.07
Sp4	Pcyt	1.04	0.01
Srebf1	Pcyt	1.04	0.02
Srebf2	Pcyt	8.33	0.12
Srf	Pcyt	10.42	0.15
Stat1	Pcyt	6.25	0.09
Stat2	Pcyt	2.08	0.03
Stat3	Pcyt	6.25	0.07
Stat5a	Pcyt	1.04	0.01
Taf1	Pcyt	5.21	0.06
Taf7	Pcyt	12.5	0.15
Tal1	Pcyt	0	0
Tbl1xr1	Pcyt	3.12	0.03
Rest	VSM	2.33	0.07
Rora	VSM	6.98	0.08
Rreb1	VSM	0	0
Runx1	VSM	2.33	0.03
Rxra	VSM	5.81	0.07
Rxrb	VSM	1.16	0.01
Rxrg	VSM	2.33	0.05
Setdb1	VSM	0	0
Sin3a	VSM	4.65	0.07
Six5	VSM	0	0
Smad1	VSM	1.16	0.02
Smarca4	VSM	11.63	0.15
Smarcb1	VSM	4.65	0.05
Smarcc2	VSM	18.6	0.23
Smc3	VSM	13.95	0.19
Snai1	VSM	3.49	0.03
Sox10	VSM	1.16	0.01
Sox17	VSM	0	0
Sox18	VSM	1.16	0.01
Sox2	VSM	0	0
Sox4	VSM	9.3	0.14
Sox5	VSM	9.3	0.1
Sox6	VSM	8.14	0.1
Sox8	VSM	0	0
Sox9	VSM	1.16	0.01
Sp1	VSM	8.14	0.11
Sp2	VSM	3.49	0.03
Sp3	VSM	6.98	0.08
Sp4	VSM	1.16	0.01
Srebf1	VSM	2.33	0.02
Srebf2	VSM	3.49	0.03
Srf	VSM	10.47	0.13
Stat1	VSM	4.65	0.05
Stat2	VSM	1.16	0.02
Stat3	VSM	9.3	0.12
Stat5a	VSM	2.33	0.02
Taf1	VSM	5.81	0.13
Taf7	VSM	2.33	0.02
Tal1	VSM	0	0
Tbl1xr1	VSM	8.14	0.1
Rest	mSC	10.47	0.12
Rora	mSC	5.81	0.09
Rreb1	mSC	1.16	0.01
Runx1	mSC	3.49	0.05
Rxra	mSC	2.33	0.02
Rxrb	mSC	2.33	0.02
Rxrg	mSC	1.16	0.01
Setdb1	mSC	2.33	0.02
Sin3a	mSC	5.81	0.07
Six5	mSC	3.49	0.03
Smad1	mSC	1.16	0.02
Smarca4	mSC	9.3	0.1
Smarcb1	mSC	9.3	0.12
Smarcc2	mSC	18.6	0.25
Smc3	mSC	19.77	0.31
Snai1	mSC	0	0
Sox10	mSC	33.72	0.42
Sox17	mSC	0	0
Sox18	mSC	0	0
Sox2	mSC	5.81	0.13
Sox4	mSC	9.3	0.12
Sox5	mSC	1.16	0.01
Sox6	mSC	1.16	0.01
Sox8	mSC	4.65	0.09
Sox9	mSC	0	0
Sp1	mSC	5.81	0.07
Sp2	mSC	2.33	0.02
Sp3	mSC	4.65	0.06
Sp4	mSC	6.98	0.07
Srebf1	mSC	6.98	0.08
Srebf2	mSC	12.79	0.14
Srf	mSC	8.14	0.12
Stat1	mSC	8.14	0.14
Stat2	mSC	4.65	0.05
Stat3	mSC	4.65	0.06
Stat5a	mSC	0	0
Taf1	mSC	10.47	0.17
Taf7	mSC	12.79	0.21
Tal1	mSC	0	0
Tbl1xr1	mSC	2.33	0.02
Rest	Peri	1.41	0.01
Rora	Peri	7.04	0.07
Rreb1	Peri	2.82	0.04
Runx1	Peri	1.41	0.01
Rxra	Peri	4.23	0.04
Rxrb	Peri	2.82	0.03
Rxrg	Peri	0	0
Setdb1	Peri	1.41	0.01
Sin3a	Peri	5.63	0.07
Six5	Peri	4.23	0.04
Smad1	Peri	1.41	0.01
Smarca4	Peri	8.45	0.09
Smarcb1	Peri	4.23	0.04
Smarcc2	Peri	18.31	0.27
Smc3	Peri	29.58	0.43
Snai1	Peri	1.41	0.01
Sox10	Peri	1.41	0.01
Sox17	Peri	0	0
Sox18	Peri	2.82	0.05
Sox2	Peri	0	0
Sox4	Peri	7.04	0.09
Sox5	Peri	0	0
Sox6	Peri	0	0
Sox8	Peri	2.82	0.03
Sox9	Peri	8.45	0.09
Sp1	Peri	7.04	0.07
Sp2	Peri	2.82	0.03
Sp3	Peri	15.49	0.2
Sp4	Peri	0	0
Srebf1	Peri	14.08	0.19
Srebf2	Peri	14.08	0.18
Srf	Peri	4.23	0.04
Stat1	Peri	4.23	0.07
Stat2	Peri	7.04	0.07
Stat3	Peri	21.13	0.23
Stat5a	Peri	5.63	0.05
Taf1	Peri	4.23	0.04
Taf7	Peri	2.82	0.03
Tal1	Peri	0	0
Tbl1xr1	Peri	4.23	0.04
Rest	IM	5.41	0.1
Rora	IM	10.81	0.22
Rreb1	IM	10.81	0.1
Runx1	IM	18.92	0.22
Rxra	IM	0	0
Rxrb	IM	2.7	0.03
Rxrg	IM	0	0
Setdb1	IM	0	0
Sin3a	IM	2.7	0.03
Six5	IM	0	0
Smad1	IM	0	0
Smarca4	IM	10.81	0.15
Smarcb1	IM	0	0
Smarcc2	IM	10.81	0.1
Smc3	IM	13.51	0.17
Snai1	IM	2.7	0.03
Sox10	IM	2.7	0.03
Sox17	IM	0	0
Sox18	IM	0	0
Sox2	IM	0	0
Sox4	IM	0	0
Sox5	IM	0	0
Sox6	IM	0	0
Sox8	IM	2.7	0.03
Sox9	IM	2.7	0.03
Sp1	IM	10.81	0.1
Sp2	IM	2.7	0.03
Sp3	IM	13.51	0.15
Sp4	IM	10.81	0.1
Srebf1	IM	2.7	0.03
Srebf2	IM	2.7	0.03
Srf	IM	8.11	0.1
Stat1	IM	10.81	0.1
Stat2	IM	8.11	0.1
Stat3	IM	10.81	0.15
Stat5a	IM	0	0
Taf1	IM	8.11	0.1
Taf7	IM	18.92	0.24
Tal1	IM	10.81	0.13
Tbl1xr1	IM	13.51	0.17
Tbx1	Endo	0.23	0
Tbx15	Endo	7.57	0.08
Tbx3	Endo	1.38	0.02
Tcf12	Endo	25	0.3
Tcf3	Endo	6.42	0.08
Tcf4	Endo	72.94	1.04
Tcf7l1	Endo	6.88	0.08
Tcf7l2	Endo	6.88	0.07
Tead1	Endo	3.44	0.04
Tead2	Endo	1.38	0.02
Tef	Endo	5.05	0.06
Tgif1	Endo	0.69	0.01
Thap11	Endo	7.34	0.08
Thra	Endo	26.83	0.3
Trim28	Endo	7.57	0.08
Trp53	Endo	11.47	0.12
Twist1	Endo	6.65	0.07
Ubtf	Endo	17.2	0.21
Usf1	Endo	4.82	0.05
Usf2	Endo	6.65	0.07
Xbp1	Endo	34.86	0.39
Xrcc4	Endo	5.05	0.05
Yy1	Endo	12.61	0.14
Zbtb7a	Endo	12.16	0.14
Zbtb7b	Endo	3.9	0.04
Zfp110	Endo	2.98	0.03
Zfp148	Endo	10.78	0.13
Zfp263	Endo	4.82	0.05
Zfp281	Endo	6.88	0.07
Zfp358	Endo	2.06	0.02
Zfp362	Endo	2.98	0.03
Zfp369	Endo	2.75	0.03
Zfp597	Endo	2.06	0.03
Zfp664	Endo	5.5	0.06
Zfp74	Endo	3.44	0.04
Zfx	Endo	7.34	0.08
Zkscan3	Endo	8.49	0.1
Zmiz1	Endo	9.63	0.1
Tbx1	nmSC	0	0
Tbx15	nmSC	0	0
Tbx3	nmSC	0.73	0.01
Tcf12	nmSC	9.82	0.15
Tcf3	nmSC	5.82	0.09
Tcf4	nmSC	2.55	0.05
Tcf7l1	nmSC	1.82	0.02
Tcf7l2	nmSC	4	0.05
Tead1	nmSC	19.27	0.31
Tead2	nmSC	1.82	0.02
Tef	nmSC	5.82	0.08
Tgif1	nmSC	1.45	0.02
Thap11	nmSC	3.64	0.04
Thra	nmSC	24.73	0.33
Trim28	nmSC	6.55	0.08
Trp53	nmSC	9.09	0.13
Twist1	nmSC	0.73	0.01
Ubtf	nmSC	12.73	0.19
Usf1	nmSC	2.91	0.03
Usf2	nmSC	6.18	0.07
Xbp1	nmSC	7.64	0.12
Xrcc4	nmSC	3.64	0.05
Yy1	nmSC	7.64	0.11
Zbtb7a	nmSC	14.91	0.2
Zbtb7b	nmSC	1.45	0.01
Zfp110	nmSC	4.73	0.06
Zfp148	nmSC	9.45	0.17
Zfp263	nmSC	3.27	0.05
Zfp281	nmSC	6.55	0.1
Zfp358	nmSC	1.09	0.01
Zfp362	nmSC	2.18	0.03
Zfp369	nmSC	1.09	0.02
Zfp597	nmSC	2.55	0.03
Zfp664	nmSC	4.73	0.07
Zfp74	nmSC	2.55	0.04
Zfx	nmSC	4.36	0.06
Zkscan3	nmSC	12	0.18
Zmiz1	nmSC	7.27	0.1
Tbx1	Epi	0.26	0
Tbx15	Epi	5.15	0.06
Tbx3	Epi	3.09	0.04
Tcf12	Epi	7.22	0.09
Tcf3	Epi	3.87	0.05
Tcf4	Epi	22.94	0.31
Tcf7l1	Epi	10.31	0.11
Tcf7l2	Epi	19.85	0.22
Tead1	Epi	6.96	0.07
Tead2	Epi	1.03	0.01
Tef	Epi	6.96	0.08
Tgif1	Epi	2.58	0.03
Thap11	Epi	5.15	0.07
Thra	Epi	32.99	0.38
Trim28	Epi	11.6	0.13
Trp53	Epi	8.76	0.1
Twist1	Epi	8.76	0.09
Ubtf	Epi	19.33	0.22
Usf1	Epi	4.38	0.05
Usf2	Epi	9.79	0.11
Xbp1	Epi	23.45	0.26
Xrcc4	Epi	2.32	0.03
Yy1	Epi	11.86	0.13
Zbtb7a	Epi	19.59	0.24
Zbtb7b	Epi	3.35	0.03
Zfp110	Epi	2.32	0.03
Zfp148	Epi	14.43	0.17
Zfp263	Epi	4.38	0.06
Zfp281	Epi	6.19	0.06
Zfp358	Epi	3.87	0.04
Zfp362	Epi	3.87	0.04
Zfp369	Epi	3.61	0.04
Zfp597	Epi	1.29	0.02
Zfp664	Epi	5.93	0.06
Zfp74	Epi	3.35	0.05
Zfx	Epi	4.38	0.05
Zkscan3	Epi	11.6	0.13
Zmiz1	Epi	19.07	0.2
Tbx1	EC	7.59	0.09
Tbx15	EC	0.22	0
Tbx3	EC	8.46	0.1
Tcf12	EC	14.75	0.18
Tcf3	EC	10.85	0.13
Tcf4	EC	71.37	1.08
Tcf7l1	EC	4.77	0.05
Tcf7l2	EC	8.46	0.09
Tead1	EC	7.16	0.09
Tead2	EC	4.34	0.04
Tef	EC	11.28	0.12
Tgif1	EC	7.38	0.09
Thap11	EC	4.99	0.05
Thra	EC	24.08	0.28
Trim28	EC	7.59	0.09
Trp53	EC	14.75	0.17
Twist1	EC	0.43	0
Ubtf	EC	20.17	0.25
Usf1	EC	4.34	0.05
Usf2	EC	12.8	0.15
Xbp1	EC	22.56	0.27
Xrcc4	EC	5.42	0.06
Yy1	EC	15.84	0.2
Zbtb7a	EC	20.61	0.22
Zbtb7b	EC	2.6	0.03
Zfp110	EC	4.56	0.05
Zfp148	EC	14.97	0.19
Zfp263	EC	5.64	0.06
Zfp281	EC	4.12	0.05
Zfp358	EC	3.69	0.04
Zfp362	EC	2.82	0.03
Zfp369	EC	2.6	0.03
Zfp597	EC	3.04	0.03
Zfp664	EC	12.15	0.13
Zfp74	EC	1.74	0.02
Zfx	EC	6.29	0.07
Zkscan3	EC	11.93	0.15
Zmiz1	EC	13.02	0.16
Tbx1	Pcyt	0	0
Tbx15	Pcyt	0	0
Tbx3	Pcyt	4.17	0.08
Tcf12	Pcyt	8.33	0.16
Tcf3	Pcyt	1.04	0.02
Tcf4	Pcyt	16.67	0.35
Tcf7l1	Pcyt	10.42	0.13
Tcf7l2	Pcyt	3.12	0.04
Tead1	Pcyt	6.25	0.08
Tead2	Pcyt	5.21	0.06
Tef	Pcyt	7.29	0.12
Tgif1	Pcyt	1.04	0.03
Thap11	Pcyt	2.08	0.02
Thra	Pcyt	34.38	0.45
Trim28	Pcyt	6.25	0.07
Trp53	Pcyt	9.38	0.15
Twist1	Pcyt	2.08	0.02
Ubtf	Pcyt	18.75	0.26
Usf1	Pcyt	1.04	0.02
Usf2	Pcyt	8.33	0.1
Xbp1	Pcyt	9.38	0.13
Xrcc4	Pcyt	2.08	0.06
Yy1	Pcyt	5.21	0.08
Zbtb7a	Pcyt	8.33	0.13
Zbtb7b	Pcyt	0	0
Zfp110	Pcyt	3.12	0.03
Zfp148	Pcyt	8.33	0.15
Zfp263	Pcyt	1.04	0.02
Zfp281	Pcyt	4.17	0.05
Zfp358	Pcyt	0	0
Zfp362	Pcyt	5.21	0.08
Zfp369	Pcyt	2.08	0.03
Zfp597	Pcyt	0	0
Zfp664	Pcyt	7.29	0.1
Zfp74	Pcyt	1.04	0.02
Zfx	Pcyt	5.21	0.06
Zkscan3	Pcyt	8.33	0.1
Zmiz1	Pcyt	4.17	0.06
Tbx1	VSM	0	0
Tbx15	VSM	0	0
Tbx3	VSM	15.12	0.21
Tcf12	VSM	13.95	0.16
Tcf3	VSM	3.49	0.03
Tcf4	VSM	15.12	0.2
Tcf7l1	VSM	5.81	0.06
Tcf7l2	VSM	3.49	0.05
Tead1	VSM	8.14	0.12
[truncated: 143 more rows]

## Sheet: Sheet1
Ahr
Arnt
Arntl
Atf1
Atf2
Atf3
Atf4
Atf6b
AW146154
Bach1
Bcl3
Bcl6
Bclaf1
Bhlhe40
Bmyc
Bptf
Brf1
Cebpb
Cebpg
Cebpz
Chd2
Clock
Cpeb1
Creb1
Creb3
Creb3l1
Creb3l2
Creb5
Crem
Ctcf
Cux1
Dbp
Ddit3
Deaf1
E2f4
E2f5
Egr1
Egr2
Elf1
Elf2
Elk1
Elk3
Elk4
Ep300
Erf
Erg
Esrra
Ets1
Ets2
Etv1
Etv3
Etv6
Ezh2
Fli1
Fos
Fosb
Fosl2
Foxc1
Foxc2
Foxd1
Foxd3
Foxj3
Foxk1
Foxn3
Foxo1
Foxo4
Foxp1
Foxp2
Gabpa
Gabpb1
Gata2
Gata6
Gli1
Glis2
Gtf2a1
Gtf2b
Gtf2f1
Hcfc1
Hdac1
Hdac2
Hic1
Hif1a
Hivep1
Hoxa9
Hoxb9
Hoxc11
Hoxc6
Hoxc9
Hoxd9
Irf1
Irf2
Irf3
Irf9
Jun
Junb
Jund
Kdm5a
Kdm5b
Klf13
Klf15
Klf2
Klf3
Klf4
Klf5
Klf6
Klf7
Lef1
Maf
Mafb
Maff
Mafg
Mafk
Max
Maz
Mecom
Mecp2
Mef2a
Mef2c
Mef2d
Meis2
Meis3
Mios
Mitf
Mlx
Mta3
Mxd4
Mxi1
Myc
Nfatc3
Nfe2l2
Nfic
Nfil3
Nfkb1
Nfya
Nfyb
Npdc1
Nr1d1
Nr1h2
Nr1h3
Nr2c2
Nr2f6
Nr3c1
Nrf1
Patz1
Pbx1
Phf8
Pold2
Pole3
Pole4
Pou2f1
Pou3f1
Pou6f1
Prdm16
Rad21
Rara
Rarg
Rbbp5
Rcor1
Rela
Relb
Rest
Rora
Rreb1
Runx1
Rxra
Rxrb
Rxrg
Setdb1
Sin3a
Six5
Smad1
Smarca4
Smarcb1
Smarcc2
Smc3
Snai1
Sox10
Sox17
Sox18
Sox2
Sox4
Sox5
Sox6
Sox8
Sox9
Sp1
Sp2
Sp3
Sp4
Srebf1
Srebf2
Srf
Stat1
Stat2
Stat3
Stat5a
Taf1
Taf7
Tal1
Tbl1xr1
Tbx1
Tbx15
Tbx3
Tcf12
Tcf3
Tcf4
Tcf7l1
Tcf7l2
Tead1
Tead2
Tef
Tgif1
Thap11
Thra
Trim28
Trp53
Twist1
Ubtf
Usf1
Usf2
Xbp1
Xrcc4
Yy1
Zbtb7a
Zbtb7b
Zfp110
Zfp148
Zfp263
Zfp281
Zfp358
Zfp362
Zfp369
Zfp597
Zfp664
Zfp74
Zfx
Zkscan3
Zmiz1
