# Supplementary material for: Single-Cell Regulatory Network Inference and Clustering Identifies Cell-Type Specific Expression Pattern of Transcription Factors in Mouse Sciatic Nerve
Source: Front Cell Neurosci. 2021 Dec 8;15:676515. doi: 10.3389/fncel.2021.676515 (PMC8693779; doi:10.3389/fncel.2021.676515)
Supplement: Supplementary Table 2 — Average of normalized mRNA counts for the identified 238 TFs in intact mouse sciatic nerve. The mRNA counts were analyzed with bulk mRNA sequencing data set GSE108231, n = 3. [file Table_2.XLSX]

## Sheet: mSC
	%	AE
Fos	100	3.4
Egr1	90.7	2.32
Fosb	88.37	2.26
Egr2	73.26	1.24
Maf	67.44	1.08
Pou3f1	48.84	0.85
Sox10	33.72	0.42
Bhlhe40	25.58	0.38
Cux1	25.58	0.3
Irf1	23.26	0.51
Ubtf	19.77	0.26
Mafk	19.77	0.24
Bptf	18.6	0.26
Maff	16.28	0.24
Rad21	15.12	0.23
Foxd3	15.12	0.2
Ezh2	13.95	0.2
Srebf2	12.79	0.14
Mxi1	12.79	0.16
Zfp664	12.79	0.17
Taf7	12.79	0.21
Rest	10.47	0.12
Taf1	10.47	0.17
Cpeb1	9.3	0.1
Gabpa	9.3	0.14
Sox4	9.3	0.12
Foxo1	9.3	0.1
Bach1	8.14	0.1
Stat1	8.14	0.14
Pold2	8.14	0.1
Srebf1	6.98	0.08
Pole3	6.98	0.07
Kdm5a	6.98	0.1
Creb3	5.81	0.07
Atf1	5.81	0.1
Rora	5.81	0.09
Sin3a	5.81	0.07
Sox2	5.81	0.13
Prdm16	5.81	0.08
Maz	4.65	0.05
Nfyb	4.65	0.06
Thap11	4.65	0.05
Mios	4.65	0.06
E2f5	4.65	0.05
Ep300	4.65	0.08
Foxo4	4.65	0.05
Zfx	4.65	0.08
Zfp263	4.65	0.07
Zfp281	4.65	0.07
Nfya	3.49	0.03
Six5	3.49	0.03
Clock	3.49	0.07
Nfil3	3.49	0.05
Tgif1	3.49	0.05
Zbtb7b	3.49	0.03
Foxn3	2.33	0.02
Mecp2	2.33	0.02
Setdb1	2.33	0.02
Pou6f1	2.33	0.03
Irf3	2.33	0.02
Bmyc	2.33	0.03

## Sheet: nmSC
	%	AE
Egr1	90.91	2.38
Klf6	77.82	1.77
Sox10	40.36	0.52
Ahr	29.09	0.43
Npdc1	25.45	0.33
Rxrg	22.91	0.29
Foxd3	21.45	0.31
Tead1	19.27	0.31
Foxo1	16.36	0.26
Sox2	15.64	0.22
Bptf	14.91	0.25
Klf13	14.18	0.19
Bach1	13.82	0.21
Srebf1	10.91	0.13
Sox4	10.18	0.15
Sp1	9.82	0.16
Bmyc	9.45	0.13
Chd2	8.73	0.16
Creb3l2	8.36	0.11
Sox6	8.36	0.13
Mecp2	8.36	0.1
Rest	8	0.13
Taf1	7.64	0.14
Maz	6.55	0.08
Nr2c2	6.55	0.09
Zfp281	6.55	0.1
Relb	6.55	0.07
Irf9	6.18	0.1
Rela	5.45	0.06
Sin3a	5.45	0.09
Creb3	4.73	0.07
Arnt	4.73	0.05
Klf15	4.73	0.07
Hdac1	4.73	0.06
Phf8	4.73	0.07
Zfp110	4.73	0.06
Zfp664	4.73	0.07
Irf3	4.36	0.06
Ep300	4.36	0.06
Mlx	4	0.05
Six5	3.64	0.04
Stat2	3.64	0.05
Thap11	3.64	0.04
Xrcc4	3.64	0.05
Foxo4	3.27	0.04
Rreb1	3.27	0.04
Pou6f1	3.27	0.04
Rbbp5	3.27	0.04
Rara	2.91	0.05
Atf6b	2.91	0.04
Erf	2.91	0.03
Zfp597	2.55	0.03
Gtf2a1	2.18	0.03

## Sheet: IM
	%	AE
Gata2	27.03	0.62
Usf2	21.62	0.26
Nfkb1	21.62	0.24
Hdac1	18.92	0.24
Runx1	18.92	0.22
Nr1h2	16.22	0.2
Creb1	16.22	0.2
Kdm5b	16.22	0.2
Ezh2	13.51	0.26
Brf1	13.51	0.22
Gtf2b	13.51	0.15
Cebpz	13.51	0.15
Crem	13.51	0.22
Tbl1xr1	13.51	0.17
Tal1	10.81	0.13
Klf13	10.81	0.15
Rora	10.81	0.22
Rreb1	10.81	0.1
Sp4	10.81	0.1
Ep300	10.81	0.1
Max	10.81	0.1
Zbtb7a	10.81	0.2
Mafb	10.81	0.28
Meis2	10.81	0.15
Nrf1	8.11	0.08
Patz1	8.11	0.08
Zkscan3	8.11	0.1
Mitf	8.11	0.08
Atf6b	5.41	0.05
Bcl3	5.41	0.05
Trp53	5.41	0.13
Tcf3	5.41	0.1
Thap11	5.41	0.05
Xrcc4	5.41	0.08
Phf8	5.41	0.13
Rcor1	5.41	0.08
Gabpb1	5.41	0.05
Zfp148	2.7	0.08
Zfp358	2.7	0.03
Sp2	2.7	0.03
Pou6f1	2.7	0.05
Usf1	2.7	0.03
Nfatc3	2.7	0.05

## Sheet: Endo
	%	AE
Jun	91.74	2.82
Fos	91.51	2.89
Junb	88.07	2.08
Fosb	80.73	2.08
Jund	77.98	1.16
Tcf4	72.94	1.04
Atf4	65.83	0.96
Klf4	52.29	0.97
Sox9	44.95	0.58
Mxd4	37.39	0.42
Xbp1	34.86	0.39
Creb3l1	25.46	0.29
Tcf12	25	0.3
Etv1	20.87	0.22
Ddit3	18.12	0.21
Gli1	17.2	0.18
Sox8	14.68	0.2
Hic1	11.47	0.12
Sox5	10.78	0.11
Foxd1	9.86	0.1
Tbx15	7.57	0.08
Twist1	6.65	0.07
Hoxc11	5.28	0.06
Stat5a	5.05	0.05
Gtf2a1	4.13	0.04

## Sheet: Peri
	%	AE
Klf5	43.66	0.52
Klf7	40.85	0.59
Foxc1	35.21	0.47
Nr3c1	32.39	0.42
Thra	29.58	0.35
Smc3	29.58	0.43
Gli1	25.35	0.24
Foxp1	23.94	0.36
Foxd1	22.54	0.21
Zmiz1	22.54	0.24
Rad21	21.13	0.27
Tef	19.72	0.23
Rarg	19.72	0.24
Nr1d1	18.31	0.19
Mafg	18.31	0.25
Smarcc2	18.31	0.27
Hoxc6	16.9	0.21
Klf3	16.9	0.24
Glis2	15.49	0.18
Sp3	15.49	0.2
Ctcf	15.49	0.21
Gtf2f1	15.49	0.2
Foxp2	14.08	0.16
Zfp362	14.08	0.14
Srebf1	14.08	0.19
Srebf2	14.08	0.18
Gabpa	12.68	0.14
Clock	12.68	0.13
Usf2	11.27	0.14
Foxc2	9.86	0.13
Tbx15	9.86	0.09
Etv3	9.86	0.12
Nfyb	9.86	0.11
Nr2f6	8.45	0.09
Trim28	8.45	0.08
Nr1h2	8.45	0.11
Hcfc1	8.45	0.09
Cpeb1	8.45	0.08
Hoxc11	7.04	0.08
Zfp74	7.04	0.08
Zfp369	5.63	0.07
Esrra	5.63	0.09
Bcl3	4.23	0.04
Foxj3	4.23	0.05
Rxra	4.23	0.04
Foxk1	2.82	0.05
Nfya	2.82	0.04
Arntl	2.82	0.04

## Sheet: Epi
	%	AE
Nfic	30.93	0.36
Maf	29.9	0.43
Nfe2l2	25.26	0.29
Xbp1	23.45	0.26
Tcf7l2	19.85	0.22
Zmiz1	19.07	0.2
Creb3l1	14.95	0.16
Pbx1	14.18	0.16
Hdac2	13.66	0.15
Trim28	11.6	0.13
Tcf7l1	10.31	0.11
Mef2d	9.79	0.11
Creb5	9.54	0.11
Hic1	9.54	0.1
Twist1	8.76	0.09
Hoxc9	8.51	0.11
Hoxa9	7.73	0.1
Glis2	7.47	0.09
Bcl6	7.22	0.07
Hoxc6	6.96	0.07
Hoxc11	6.19	0.07
Tbx15	5.15	0.06
Foxd1	4.9	0.05

## Sheet: EC
	%	AE
Sox17	42.95	0.59
Erg	39.7	0.49
Foxp1	39.26	0.51
Elk3	36.23	0.42
Fli1	36.23	0.47
Mxd4	33.19	0.39
Bclaf1	32.97	0.4
Ets1	32.97	0.4
Hif1a	30.37	0.33
Elf1	29.72	0.35
Ets2	27.33	0.31
Stat3	24.73	0.28
Sox18	22.56	0.26
Smad1	18	0.22
Mecom	17.57	0.21
Smarca4	16.27	0.18
Yy1	15.84	0.2
Elf2	15.4	0.17
Elk4	15.4	0.19
Dbp	14.97	0.19
Srf	14.75	0.17
Gata2	14.1	0.16
Lef1	11.71	0.14
Hoxd9	9.98	0.11
Tal1	9.76	0.1
Hoxb9	8.24	0.09
Gata6	7.81	0.09
Tbx1	7.59	0.09

## Sheet: VSM
	%	AE
Jund	82.56	1.19
Cebpb	67.44	1.17
Klf2	66.28	1.38
Mef2c	50	0.7
Fosl2	34.88	0.41
Mef2a	33.72	0.37
Foxc1	26.74	0.32
Ets2	25.58	0.31
Pole4	18.6	0.23
Tbx3	15.12	0.21
Cebpg	12.79	0.19
Srf	10.47	0.13
Maff	9.3	0.17
Crem	9.3	0.13
Max	8.14	0.11
Myc	8.14	0.09
Esrra	4.65	0.06

## Sheet: Pericyte
	%	AE
Nr3c1	31.25	0.45
Cebpb	29.17	0.45
Mef2a	18.75	0.34
Rela	18.75	0.21
Smarcb1	16.67	0.22
Hdac1	14.58	0.17
Fosl2	13.54	0.26
Kdm5a	11.46	0.13
Tcf7l1	10.42	0.13
Cebpz	9.38	0.2
Elf2	9.38	0.11
Atf2	8.33	0.13
Brf1	8.33	0.15
Irf2	8.33	0.13
Zfp664	7.29	0.1
Chd2	7.29	0.15
Myc	6.25	0.08
Nr2c2	6.25	0.1
Rxrb	6.25	0.08
Kdm5b	6.25	0.11
Gtf2b	6.25	0.08
Arntl	5.21	0.07
Tead2	5.21	0.06
Elk1	4.17	0.04
Etv6	4.17	0.05
E2f4	4.17	0.06
Rcor1	3.12	0.04
Gabpb1	3.12	0.03
Rxra	3.12	0.05
Pou2f1	2.08	0.02
Snai1	2.08	0.02
