# Supplementary material for: Single-Cell Regulatory Network Inference and Clustering Identifies Cell-Type Specific Expression Pattern of Transcription Factors in Mouse Sciatic Nerve
Source: Front Cell Neurosci. 2021 Dec 8;15:676515. doi: 10.3389/fncel.2021.676515 (PMC8693779; doi:10.3389/fncel.2021.676515)
Supplement: Supplementary Table 3 — List of TFs showing expression in each cell type of intact mouse sciatic nerve. Percentage of expressed cells and average expression level were analyzed at the same time. [file Table_3.XLSX]

## Sheet: mRNA
	Mean	SEM
Sox10	6984	218.043
Maf	5168.67	77.0103
Tead1	4400	169.549
Egr2	4384	131.272
Smarcc2	3578	99.1602
Elf2	3234.67	112.783
Srebf2	2831.33	44.0804
Cux1	2595.67	70.2181
Mxd4	2585.67	165.186
Nfic	2506.67	92.7218
Zfp664	2320.67	71.9068
Klf6	2216	35.4648
Tef	2099.33	23.2881
Rad21	1940.33	59.4692
Bptf	1918.33	15.885
Nr3c1	1784.33	98.0438
Klf13	1721	101.122
Cpeb1	1629	55.4685
Foxo1	1565.33	34.5302
Hcfc1	1558	21.7543
Nfe2l2	1546.33	25.2603
Thra	1462	38.7718
Ubtf	1462	33.5522
Ep300	1458	37.2391
Elf1	1387.67	41.8459
Bclaf1	1356.67	43.4291
Mecp2	1354.67	47.3401
Klf7	1342.67	15.5107
Foxo4	1330	45.8448
Foxp1	1330	45.8448
Rarg	1309.33	52.4508
Stat3	1302.33	47.1496
Taf1	1291	56.2339
Smc3	1281.33	34.0747
Mxi1	1274.33	14.5717
Creb3l2	1271.67	27.4287
Zmiz1	1251.67	57.0468
Atf4	1217.67	79.2722
Sp1	1217.33	25.4083
Bhlhe40	1167.4	81.4879
Rela	1162.33	50.5206
Hif1a	1141.67	59.0028
Klf15	1106.63	73.4704
Chd2	1082	64.8151
Tcf4	1076.37	70.0805
Usf2	1060	78.3644
Tcf12	1057.33	18.2506
Stat1	1037.6	44.5632
Xbp1	1034.97	26.0456
Npdc1	1030.33	7.65398
Nr1h2	999.8	36.5333
Rxra	991.7	17.8927
Zbtb7a	982.5	54.7157
Zkscan3	967.067	30.3885
Zbtb7b	928.7	40.4003
Smarca4	928.5	36.1009
Clock	927	33.0215
Nr2c2	925.967	36.9953
Mef2d	914.3	20.9439
Nfkb1	908.9	74.1935
Max	898.467	28.2507
Zfp148	895.667	22.3918
Arnt	871.167	14.8689
Creb1	860.233	33.3844
Maz	851.1	53.5637
Yy1	819.767	43.3639
Sp3	812.167	42.8285
Mef2a	810.967	8.56363
Hdac2	799.733	45.0655
Trim28	777.567	50.1255
Srebf1	774.8	59.4531
Ahr	773.2	42.7365
Ctcf	770.567	22.5436
Klf3	752.267	34.0497
Gtf2f1	747.667	29.3363
Jund	744.833	47.0164
Dbp	739.867	41.746
Elk4	730.967	10.1969
Foxj3	729.567	35.2968
Nfatc3	700.267	36.9022
Kdm5a	696.3	26.2501
Atf2	685.9	34.7098
Nr1d1	681.467	53.0302
Gabpa	654.467	34.8752
Mta3	643.4	10.2273
Prdm16	643.067	17.9493
Smarcb1	632.5	19.5473
Hdac1	620.8	36.4106
Zfp362	614.833	12.0889
Mafg	613.233	26.7503
Setdb1	601.7	17.684
Bcl6	600.867	23.4977
Sp2	595.967	19.7419
Sin3a	595.8	4.47996
Hivep1	593.6	17.1528
Gli1	590.767	52.697
Cebpg	561.8	44.5449
Foxk1	539.233	14.6609
Phf8	539	27.017
Tcf7l1	528.467	56.9351
Fosl2	523	31.8071
Tbl1xr1	512.9	12.7589
Bach1	492.767	17.6654
Jun	485.733	53.9617
Brf1	479.933	27.6987
Cebpz	475.533	23.3456
Rbbp5	456.567	9.97526
Deaf1	454.267	29.2466
Nfya	448.2	15.5331
Patz1	446.333	15.4454
Rxrb	441.133	17.7312
Tcf3	440.767	8.27199
Zfp358	440.567	7.18424
Pbx1	436.533	18.5076
Mafk	435.533	25.3228
Erf	433.533	20.793
Rreb1	433.167	22.2512
Foxn3	428.6	3.38858
Ets2	425.067	22.5704
Kdm5b	421.567	8.50799
Trp53	417.2	25.7734
Pou6f1	417	5.2915
Glis2	410.8	18.0521
Zfp281	406.033	9.39366
Stat2	405.6	18.4621
Irf3	398.033	16.257
Rcor1	392.6	20.9372
Klf5	388.8	45.5808
Gtf2a1	383.867	37.2859
Foxd3	382	17.0733
Etv1	377.9	11.1172
Zfp110	371.6	10.901
Pole3	368.767	32.8161
Six5	368.667	36.8919
Esrra	364.2	25.3691
Zfx	363.333	24.2931
Creb3	360.1	15.5048
Nr1h3	359.8	15.3013
E2f4	356.7	12.7263
Klf2	356.5	23.2853
Irf2	354.8	6.5643
Atf6b	345.9	3.24769
Irf9	343.333	19.9991
Etv3	333.667	23.9678
Pou2f1	331.7	20.6093
Etv6	322.567	3.16596
Rora	307.2	22.9842
Rara	303.8	22.0837
Srf	302.9	11.0371
Usf1	302.867	10.158
Zfp263	301.667	17.169
Rest	300.5	13.6822
Gtf2b	298.2	17.737
Sp4	295.667	25.5221
Pold2	294.9	9.29771
Tcf7l2	292.433	10.9568
Atf1	285.233	14.1892
Creb3l1	284.6	24.307
Nrf1	274.433	12.9932
Mitf	270.533	5.40933
Smad1	262.3	25.5799
Stat5a	252.467	12.6109
Elk1	248.067	7.13518
Mios	248	14.4666
Nfyb	242	14.174
Irf1	238.533	5.13769
Thap11	237.4	17.4835
Zfp74	236	7.30051
Sox17	231.933	4.79592
Pole4	219.167	9.16547
Ets1	218.067	14.6889
Elk3	214.867	1.52179
Ddit3	210.333	14.0479
Sox6	207.267	6.07461
Gabpb1	203.933	8.10591
Zfp369	203.067	17.2721
Erg	191.767	12.0823
Rxrg	191.67	16.9703
Sox8	190.067	17.747
Tead2	189.097	61.1107
Nr2f6	175.6	14.5137
Klf4	171.533	13.6311
Pou3f1	171.067	21.6023
Fli1	170.033	18.3911
Mef2c	156.833	7.35822
Xrcc4	150.067	14.5372
Relb	149.133	12.6116
E2f5	144.367	1.74809
Sox9	143.5	11.0852
Bmyc	141.133	10.5078
Hic1	137.9	14.0787
Taf7	137.367	11.4
Mlx	135.133	10.2896
Foxc1	133.043	18.6268
Lef1	132.2	6.75222
Hoxc6	129.667	19.7606
Egr1	124.167	6.67239
Atf3	120.4	8.54386
Zfp597	119.2	8.72253
Tgif1	114.833	4.22088
Sox18	113.5	5.67517
Ezh2	112.203	11.491
Mecom	106.873	5.20999
AW146154	103.863	11.1917
Junb	103.653	8.77752
Tbx15	102.55	9.01315
Sox2	99.3167	5.50751
Myc	96.5767	2.6021
Creb5	94.5033	12.0726
Meis3	91.6533	6.44409
Foxp2	87.7967	9.64333
Meis2	78.3767	12.6637
Crem	74.6667	4.6997
Foxc2	69.6267	7.26272
Fos	62.6733	5.91347
Runx1	62.2733	3.96621
Gata2	59.4133	7.91392
Foxd1	58.6	7.93715
Tbx1	57	5.89491
Sox4	54.9267	6.34981
Sox5	47.47	6.45222
Hoxb9	45.44	2.68728
Hoxa9	44.4	7.96076
Maff	39.8	6.18898
Arntl	39.1433	1.76859
Bcl3	37.1833	3.47558
Tal1	36.96	2.69656
Tbx3	36.75	2.83265
Cebpb	35.1467	4.7608
Hoxd9	34.3333	5.57524
Snai1	29.47	3.28724
Twist1	27.3967	1.66175
Nfil3	25.72	3.83018
Hoxc11	20.3333	4.53689
Hoxc9	20.1	4.80963
Mafb	18.446	5.14587
Fosb	14.3333	2.88675
Gata6	2.66667	2.3094
